# Supplementary material for: The role of automated evaluation techniques in online professional translator training
Source: PeerJ Comput Sci. 2021 Oct 4;7:e706. doi: 10.7717/peerj-cs.706 (PMC8507487; doi:10.7717/peerj-cs.706)
Supplement: Supplemental Information 1 — Raw data with calculated automatic metrics and their residuals [file peerj-cs-07-706-s001.csv]

id_document	sequence	id	source_text	mt_text	pemt_text	reht_text	PER_MT	WER_MT	HTER_MT	TER_MT	CDER_MT	BLEU_1_MT	BLEU_2_MT	BLUE_3_MT	BLEU_4_MT	PER_PEMT	WER_PEMT	HTER_PEMT	TER_PEMT	CDER_PEMT	BLEU_1_PEMT	BLEU_2_PEMT	BLUE_3_PEMT	BLEU_4_PEMT	PER_PE-MT	WER_PE-MT	HTER_PE-MT	TER_PE-MT	CDER_PE-MT	BLEU_1_PE-MT	BLEU_2_PE-MT	BLUE_3_PE-MT	BLEU_4_PE-MT	grade_PT
125	1	d125s1	Aarhus, Denmark: what to see, plus the best restaurants, bars and hotels	Aarhus, Dánsko: to, èo vidie, plus tie najlepie retaurácie, bary a hotely	Aarhus, Dánsko: èo vidie, plus tie najlepie retaurácie, bary a hotely	AARHUS, DÁNSKO: ÈO MUSÍTE VIDIE A ZOZNAM NAJLEPÍCH RETAURÁCIÍ, BAROV A HOTELOV	0,5	0,667	0,667	0,667	0,667	0,41	0,09	0	0	0,5	0,583	0,583	0,583	0,583	0,41	0,18	0,1	0	0	-0,084	-0,084	-0,084	-0,084	0	0,09	0,1	0	A
125	2	d125s2	The 2017 European Capital of Culture has cool museums and galleries, and a wide range of modern Nordic food and drink, all within a compact walkable city centre	2017 Európske hlavné mesto kultúry má chladné múzeí a galérií a irokú kálu moderného nórskeho jedla a pitia, to vetko v kompaktnom schodný centra mesta	Európske hlavné mesto kultúry 2017 má týlové múzeá a galérie a irokú kálu moderného nórskeho jedla a pitia, to vetko v kompaktnom schodnom centre mesta	V KOMPAKTNOM CENTRE EURÓPSKÉHO HLAVNÉHO MESTA KULTÚRY ROKU 2017 NÁJDETE TÝLOVÉ MÚZEÁ A GALÉRIE A IROKÚ KÁLU SEVERSKÉHO JEDLA A NÁPOJOV	0,667	1	1	1	0,714	0,44	0,16	0,04	0	0,476	0,857	0,857	0,857	0,524	0,6	0,33	0,21	0,18	-0,191	-0,143	-0,143	-0,143	-0,19	0,16	0,17	0,17	0,18	A
125	3	d125s3	The Guardian - James Clasper, Saturday 4 February 2017 07.00 GMT,	The Guardian - James Clasper, v sobotu 04.2.2017 07.00 GMT,	The Guardian - James Clasper, v sobotu 04.2.2017 07.00 GMT,	The Guardian - James Clasper, Sobota 4. február 2017 07.00 GMT	0,364	0,364	0,364	0,364	0,364	0,63	0,5	0,34	0,25	0,364	0,364	0,364	0,364	0,364	0,63	0,5	0,34	0,25	0	0	0	0	0	0	0	0	0	A
125	4	d125s4	When Aarhus was named joint European Capital of Culture for 2017, even seasoned travellers had to reach for an atlas.	Wsliepky Aarhus bol menovaný spoloèný Európske hlavné mesto kultúry pre rok 2017, aj ostrie¾aní cestujúci museli siahnu po atlas.	Keï bol Aarhus menovaný za Európske hlavné mesto kultúry pre rok 2017, aj ostrie¾aní cestujúci museli siahnu po atlas.	Keï bol Aarhus vyhlásený za európske hlavné mesto kultúry na rok 2017, po atlase museli siahnu aj tí najskúsenejí cestovatelia.	0,4	0,65	0,65	0,65	0,6	0,59	0,26	0,11	0,05	0,3	0,45	0,45	0,45	0,45	0,7	0,42	0,22	0,11	-0,1	-0,2	-0,2	-0,2	-0,15	0,11	0,16	0,11	0,06	A
125	5	d125s5	Denmarks second city has long lived in Copenhagens shadow, but its cultural coronation has put a spring in its step, and increasing numbers of visitors have started succumbing to its charms.	Dánsku druhé najväèie mesto u dlho il v Kodani tieni, ale jej kultúrne korunovácie dal na jar vo svojom kroku, a zvyujúce sa poèty návtevníkov zaèali pod¾ahol svojmu kúzlu.	Dánske druhé najväèie mesto u dlho ilo v tieni Kodane, ale jeho kultúrne korunovanie mesto vzpruilo a zvyujúce sa poèty návtevníkov zaèali pod¾aha jeho kúzlam.	Druhé najväèie mesto Dánska sa po dlhé roky skrývalo v tieni Kodane, avak vïaka nedávnej kultúrnej korunovácii znova oilo a èoraz väèie mnostvo turistov zaèalo podlieha jeho armu.	0,786	0,893	0,893	0,893	0,893	0,24	0,07	0,03	0	0,679	0,75	0,75	0,75	0,75	0,39	0,14	0,07	0	-0,107	-0,143	-0,143	-0,143	-0,143	0,15	0,07	0,04	0	A
125	6	d125s6	One of which is its size.	Jedným z nich je jej ve¾kos.	Jedným z nich je jeho ve¾kos.	K jedným z pôvabov mesta patrí jeho rozloha.	0,75	0,75	0,75	0,75	0,75	0,25	0,15	0	0	0,625	0,625	0,625	0,625	0,625	0,37	0,15	0	0	-0,125	-0,125	-0,125	-0,125	-0,125	0,12	0	0	0	A
125	7	d125s7	A small, compact city, with a population of just 330,000, Aarhuss attractions are easily explored on foot or bicycle.	Malý, kompaktný mesto, s populáciou len 330,000, Aarhus atrakcie sú ¾ahko dostupné peo alebo na bicykli.	Malé, kompaktné mesto, s populáciou len 330,000, atrakcie Aarhusu sú ¾ahko dostupné peo alebo na bicykli.	Je to malé, kompaktné mesto, kde ije len 330 000 obyvate¾ov. K hlavným atrakciám Aarhusu sa môete ¾ahko dosta èi u peo alebo na bicykli.	0,72	0,72	0,72	0,72	0,68	0,28	0,12	0,09	0,04	0,6	0,6	0,6	0,6	0,6	0,4	0,21	0,13	0,04	-0,12	-0,12	-0,12	-0,12	-0,08	0,12	0,09	0,04	0	A
125	8	d125s8	They include:	Patria medzi ne:	Patria medzi ne:	Medzi ne patrí napríklad	0,5	0,75	0,75	0,75	0,75	0,5	0,37	0	0	0,5	0,75	0,75	0,75	0,75	0,5	0,37	0	0	0	0	0	0	0	0	0	0	0	A
125	9	d125s9	ARoS, the contemporary art museum whose rainbow-coloured roof installation can be seen from all over town; the cutting-edge architecture of the revitalised harbour area; the gobsmacking redevelopment of Godsbanen, a goods station turned cultural centre; and the medieval streets of the Latin Quarter.	ARoS, Múzeum súèasného umenia, ktorého dúhovom strené intalácie mono vidie z celého mesta; pièková architektúra revitalizovaného oblasti prístavu; gobsmacking sanácie Godsbanen, stanica tovar otoèil kultúrne centrum; a stredoveké ulièky Latinskej tvrti.	ARoS, Múzeum súèasného umenia, ktorého dúhovo sfarbené strené intalácie mono vidie z celého mesta; pièková architektúra zrekontruovanej oblasti prístavu; obdivuhodná rekontrukcia nákladnej stanice Godsbanen, z ktorej vzniklo kultúrne centrum; a stredoveké ulièky Latinskej tvrti.	ARoS, múzeum súèasného umenia, ktoré je vïaka svojej dúhovo sfarbenej strenej kontrukcii vidite¾né z kadého kúta mesta, moderná, inovatívna architektúra zrekontruovanej prístavnej trvte, obdivuhodná rekontrukcia nákladnej stanice Godsbanen, z ktorej sa stalo kultúrne centrum, èi stredoveké ulièky v Latinskej tvrti.	0,625	0,65	0,65	0,65	0,65	0,35	0,15	0,05	0,02	0,45	0,475	0,475	0,475	0,475	0,54	0,33	0,18	0,13	-0,175	-0,175	-0,175	-0,175	-0,175	0,19	0,18	0,13	0,11	A
125	10	d125s10	A bike also comes in handy for making the most of the citys location on the Jutland peninsula.	Bicykel tie príde vhod pre èo najlepie vyuitie lokality mesta na Jutskom polostrove.	Bicykel tie príde vhod pre èo najlepie vyuitie lokality mesta na Jutskom polostrove.	V meste sa vám zíde bicykel, aby ste tak mohli vidie èo najviac z toho, èo vám ponúka Jutský polostrov, na ktorom sa mesto nachádza.	0,88	0,92	0,92	0,92	0,88	0,08	0	0	0	0,88	0,92	0,92	0,92	0,88	0,08	0	0	0	0	0	0	0	0	0	0	0	0	A
125	11	d125s11	On two wheels, youre barely 15 minutes from a forest or beach.	Na dvoch kolesách, ty si sotva 15 minút od lesa alebo plá.	Na dvoch kolesách ste sotva 15 minút od lesa alebo pláe.	Bicyklom sa z mesta dopravíte na plá alebo k lesu len za 15 minút.	0,643	1	1	1	0,857	0,35	0,07	0	0	0,714	1	1	1	0,857	0,28	0,07	0	0	0,071	0	0	0	0	-0,07	0	0	0	A
125	12	d125s12	Despite its size and provincial mien, Aarhus is a lively place.	Napriek svojej ve¾kosti a provinèné výzoru, Aarhus je ivé miesto.	Napriek svojej ve¾kosti a provinènému výzoru je Aarhus ivé miesto.	Napriek svojej rozlohe a malomestskému prostrediu je Aarhus ivé mesto.	0,4	0,6	0,6	0,6	0,6	0,6	0,11	0	0	0,4	0,4	0,4	0,4	0,4	0,6	0,33	0,12	0	0	-0,2	-0,2	-0,2	-0,2	0	0,22	0,12	0	A
125	13	d125s13	Students comprise more than 10% of the population, making it Denmarks youngest city.	tudenti tvorí viac ako 10% populácie, èo je Dánska najmladí mesto.	tudenti tvoria viac ako 10% populácie, èo je najmladie mesto Dánska.	tudenti tu predstavujú 10% obyvate¾stva, èo z Aarhusu robí najmladie mesto Dánska	0,583	0,75	0,75	0,75	0,75	0,41	0	0	0	0,5	0,583	0,583	0,583	0,583	0,5	0,18	0,1	0	-0,083	-0,167	-0,167	-0,167	-0,167	0,09	0,18	0,1	0	A
125	14	d125s14	And its getting younger.	A je to èím ïalej mladie.	A je èím ïalej mladie.	a stále mladne.	1	1	1	1	1	0,16	0	0	0	1	1	1	1	1	0,2	0	0	0	0	0	0	0	0	0,04	0	0	0	A
125	16	d125s16	Another sign of the times is the buggy park at the new public library, which rings a tubular bell every time a baby is born in Aarhus  a metaphor, perhaps, for the citys renaissance.	Ïalím znamením doby je "koèík park" v novej verejnej kninice, prièom tieto kruhy rúrkového Bell zakadým, keï sa diea narodí v Aarhuse - metaforou, snáï pre renesanciu mesta.	Ïalím znamením doby je "koèíkový park" v novej verejnej kninici, kde sa zvoní na trubicové zvony zakadým, keï sa v Aarhuse narodí diea - snáï metafora pre renesanciu mesta.	Ïa¾ím znakom moderných zvyklostí je tzv. buginový park, ktorý sa nachádza v novej verejnej kninici a kde sa zvoní na trubicové zvony vdy, keï sa v Aarhuse narodí diea, èo môe by metaforou pre renesanciu mesta.	0,528	0,694	0,694	0,694	0,667	0,41	0,17	0,05	0	0,389	0,417	0,417	0,417	0,389	0,58	0,43	0,32	0,21	-0,139	-0,277	-0,277	-0,277	-0,278	0,17	0,26	0,27	0,21	A
125	17	d125s17	Visiting families will appreciate free entrance to city museums for under-18s.	Navtevujúci rodiny ocenia vo¾ný vstup do mestských múzeí pre osoby mladie ako 18 rokov.	Navtevujúce rodiny ocenia vo¾ný vstup do mestských múzeí pre osoby mladie ako 18 rokov.	Rodiny ocenia vo¾ný vstup do mestského múzea pre deti do 18 rokov.	0,417	0,5	0,5	0,5	0,5	0,57	0,38	0,25	0,18	0,417	0,5	0,5	0,5	0,5	0,57	0,38	0,25	0,18	0	0	0	0	0	0	0	0	0	A
125	18	d125s18	Aarhus is buzzing with new bars, cafes and restaurants  many of which showcase New Nordic cuisine, including a trio of Michelin-starred restaurants.	Aarhus je bzuèanie s novými barov, kaviarní a retaurácií - z ktorých mnohí predstavia New severskú kuchyòu, vrátane trojice michelinskými retauráciami.	Aarhus sa hemí s novými barmi, kaviaròami a retauráciami - z ktorých mnohé predstavujú novú severskú kuchyòu, vrátane trojice michelinských retaurácií.	V Aarhuse sa to hemí novými barmi, kaviaròami a retauráciami, z ktorých mnohé ponúkajú novú severskú kuchyòu. Medzi ne patria napríklad aj tri retaurácie, ktoré sa pýia michellinovskou hviezdou.	0,759	0,828	0,828	0,828	0,793	0,24	0,07	0	0	0,517	0,621	0,621	0,621	0,586	0,44	0,28	0,19	0,08	-0,242	-0,207	-0,207	-0,207	-0,207	0,2	0,21	0,19	0,08	A
125	19	d125s19	While for visitors on tighter budgets, theres a new street-food market in town.	Zatia¾ èo pre návtevníkov na krátenie rozpoètov, je tu nový trh ulice jedlo v meste.	Pre návtevníkov s nízkym rozpoètom je tu nový trh s poulièným jedlom.	Pre turistov s niím rozpoètom je k dispozícii novopostavený trh s poulièným jedlom.	0,923	1	1	1	0,923	0,2	0	0	0	0,385	0,385	0,385	0,385	0,385	0,61	0,33	0,18	0,1	-0,538	-0,615	-0,615	-0,615	-0,538	0,41	0,33	0,18	0,1	A
125	20	d125s20	But its the citys year-long status as Capital of Culture that has lifted local spirits.	Ale je to celoroèná status mesto je ako hlavné mesto kultúry, ktorá zruila miestne liehoviny.	Je to vak celoroèný status mesta ako hlavného mesta kultúry, ktorý povzbudil miestneho ducha.	To, èo povzbudilo miestneho ducha je vak u spomínaný celoroèný status hlavného kultúrneho mesta Európy.	0,8	1	1	1	0,867	0,26	0	0	0	0,4	1	1	1	0,733	0,66	0,14	0	0	-0,4	0	0	0	-0,134	0,4	0,14	0	0	A
125	21	d125s21	A highlight of the jam-packed calendar is Red Serpent, which promises to be the largest outdoor show staged in Denmark.	Vrcholom zaplnenom kalendári je èervený had, ktorý s¾ubuje, e bude najväèí vonkají prehliadka koná v Dánsku.	Vrcholom zaplneného kalendára je Èervený had, ktorý s¾ubuje, e bude najväèím vonkajím predstavením v Dánsku.	Hlavnou udalosou preplneného kalendára je predstavenie Red Serpent, ktoré ako sa zdá, bude najväèím divadelným predstavením v Dánsku konajúcim sa pod írym nebom.	0,826	0,87	0,87	0,87	0,826	0,17	0,04	0	0	0,696	0,696	0,696	0,696	0,652	0,3	0,18	0,05	0	-0,13	-0,174	-0,174	-0,174	-0,174	0,13	0,14	0,05	0	A
125	22	d125s22	Held on the dramatic sloping roof of the Moesgaard Museum, it will feature Viking battles, fire and galloping horses  and should certainly put Aarhus on the map.	Sa konalo v dòoch dramatickej ikmú strechu Moesgaard múzea, bude to patrí Viking bitky, oheò a cválajúca kone - a mal by urèite da Aarhus na mape.	Bude sa kona na dramatickej ikmej streche Moesgaardskeho múzea, bude predvádza vikingské vojny, oheò a cválajúce kone - a mal by urèite da Aarhus na mapu.	Odohráva sa bude na dramatickej ikmej streche Moesgaardskeho múzea, kde budú predvádza vikingské vojny, oheò a cválajúce kone. Aj vïaka tomu, sa Aarhus dostane do povedomia ¾udí.	0,63	0,815	0,815	0,815	0,778	0,37	0,03	0	0	0,37	0,481	0,481	0,481	0,444	0,7	0,42	0,36	0,29	-0,26	-0,334	-0,334	-0,334	-0,334	0,33	0,39	0,36	0,29	A
126	1	d126s1	Manchester Uniteds Zlatan Ibrahimovic:	Manchester United je Zlatan Ibrahimoviè:	Zlatan Ibrahimoviè z Manchester United:	Zlatan Ibrahimoviè z Manchester United:	0,2	1	1	1	0,8	0,8	0,5	0	0	0	0	0	0	0	1	1	1	1	-0,2	-1	-1	-1	-0,8	0,2	0,5	1	1	C
126	2	d126s2	I am like Indiana Jones	Som ako Indiana Jones	Som ako Indiana Jones	Som ako Indiana Jones	0	0	0	0	0	1	1	1	1	0	0	0	0	0	1	1	1	1	0	0	0	0	0	0	0	0	0	C
126	3	d126s3	The Manchester United striker Zlatan Ibrahimovic has compared his history of success to the fictional archaeologist and adventurer Indiana Jones.	Manchester United útoèník Zlatan Ibrahimoviè sa oproti svojej histórii úspechov fiktívneho archeológa a dobrodruha Indiana Jones.	Z Manchesteru United útoèník Zlatan Ibrahimoviè sa prirovnal k histórii úspechov fiktívneho archeológa a dobrodruha Indiana Jonesa.	Útoèník anglického tímu Manchester United Zlatan Ibrahimoviè prirovnal svoje úspechy k fiktívnej postave archeológa a dobrodruha Indiana Jonesa.	0,5	0,611	0,611	0,611	0,611	0,5	0,29	0,12	0,06	0,389	0,611	0,611	0,611	0,556	0,61	0,29	0,18	0,13	-0,111	0	0	0	-0,055	0,11	0	0,06	0,07	C
126	4	d126s4	The 35-year-old has lived up to the hype since arriving at Old Trafford in the summer and took his goal tally to 23 in all competitions on Thursday.	35-roèný ije a do humbuk od svojho príchodu na Old Trafford v lete a vzala ju za bránkovú zhodujú a 23 vo vetkých súaiach vo tvrtok.	35-roèný úètoèník zaíva humbuk od svojho príchodu na Old Trafford v lete, strelil a 23 gólov vo vetkých súaiach do tvrtku.	Tento tridsapäroèný útoèník napåòal vízie verejnosti u od leta, kedy po prvýkrát vstúpil na tadión Old Trafford a vo vetkých súaiach do tohto tvrtku stihol nastrie¾a 23 gólov.	0,643	0,964	0,964	0,964	0,75	0,39	0,11	0,03	0	0,607	0,821	0,821	0,821	0,679	0,39	0,18	0,07	0,04	-0,036	-0,143	-0,143	-0,143	-0,071	0	0,07	0,04	0,04	C
126	5	d126s5	Ibrahimovics first hat-trick for the club saw St Étienne put to the sword at Old Trafford as José Mourinhos men ran out 3-0 victory in the first leg of their Europa League last-32 tie.	Ibrahimoviè prvý hetrik pre klub videl St Etienne ostrím meèa na Old Trafford ako José Mourinho mui doli 3-0 víazstvo v prvej etape svojho Europa League posledný-32 kravatou.	Ibrahimovièov prvý hetrik videl klub St Etienne na Old Trafford ako Josého Mourinho mui vydobyli 3-0 víazstvo v prvej etape Európskej ligy v 32 kole.	Jeho prvý hattrick za nový klub padol do brány francúzskeho St Étienne na Old Strafford, kde domáci tím Josého Mourinho vyhral 3:0, v 32. kole prvej etapy Európskej ligy.	0,724	0,862	0,862	0,862	0,793	0,27	0,03	0	0	0,552	0,759	0,759	0,759	0,621	0,48	0,17	0,03	0	-0,172	-0,103	-0,103	-0,103	-0,172	0,21	0,14	0,03	0	C
126	6	d126s6	United are favourites to win the competition, just as they are for the upcoming EFL Cup final against Southampton, and the veteran Swede is determined to win more silverware.	United sú ob¾úbené vyhra súa, rovnako ako oni sú pre nadchádzajúce EFL Cupu proti Southamptonu a veterán véd je urèená na výhru väèie striebro.	United sú favoritmi vyhra súa, rovnako ako v nadchádzajúcom finále anglického pohára proti Southamptonu a veterán véd si trúfa na vyie umiestnenie ako na striebro.	United sú najväèími favoritmi súae, rovnako je tomu i v nadchádzajúcom finálovom zápase anglického pohára proti Southamptonu, v ktorom si védsky veterán trúfa na víaznú pozíciu.	0,692	0,808	0,808	0,808	0,808	0,34	0,08	0	0	0,423	0,692	0	0	0,615	0,57	0,24	0,08	0,04	-0,269	-0,116	-0,808	-0,808	-0,193	0,23	0,16	0,08	0,04	C
126	7	d126s7	Every trophy for me is incredible, everywhere I came I won so if I can win something here I will be super happy, he said.	"Kadá trofej je pre mòa neuverite¾né, vade som priiel som vyhral, take èi môem nieèo vyhra tu budem mimoriadne spokojný," povedal.	"Kadá trofej je pre mòa výnimoèná, vade, kde som priiel, som vyhral, take ak môem nieèo vyhra tu, budem mimoriadne spokojný," povedal.	Kadá trofej je pre mòa dôleitá. Vade, kde som bol, sa mi podarilo zvíazi. Tak ak vyhrám aj tu, budem ve¾mi astný, hovorí.	0,652	0,652	0,652	0,652	0,609	0,39	0,18	0,09	0,05	0,565	0,609	0,609	0,609	0,565	0,47	0,27	0,14	0,05	-0,087	-0,043	-0,043	-0,043	-0,044	0,08	0,09	0,05	0	C
126	8	d126s8	People that know me know that I play in many clubs and I try to do my best.	"¼udia, ktorí ma poznajú, vedia, e hrám v mnohých kluboch a snaím sa robi to najlepie.	"¼udia, ktorí ma poznajú, vedia, e hrám v mnohých kluboch a snaím sa robi to najlepie.	¼udia, ktorí ma poznajú, vedia, e v kadom tíme v ktorom hrám, skúam zo seba vyda to najlepie.	0,444	0,556	0,556	0,556	0,5	0,5	0,29	0,19	0,13	0,444	0,556	0,556	0,556	0,5	0,5	0,29	0,19	0,13	0	0	0	0	0	0	0	0	0	C
126	9	d126s9	Wherever I went I won, so I am like Indiana Jones.	Kamko¾vek som iiel som vyhral, take som ako Indiana Jones. "	Kamko¾vek som iiel, som vyhral, take som ako Indiana Jones. "	Vyhral som zatia¾ vade, take som ako Indiana Jones."	0,333	0,444	0,444	0,444	0,333	0,8	0,44	0,37	0,28	0,333	0,444	0,444	0,444	0,333	0,8	0,44	0,37	0,28	0	0	0	0	0	0	0	0	0	C
126	10	d126s10	Thursdays hat-trick was the 17th of his career and took his goal tally against St Étienne alone to 17.	tvrtkové hat-trick bol 17. v jeho kariére a vzala ju za bránkovú zhodujú proti St Etienne sám a 17.	tvrtkový hetrik bol 17. v jeho kariére a do brány St Etienne sám strelil a 17 gólov.	tvrtkovým trojgólovým úspechom Ibrabimoviè nie len zaznamenal sedemnásty hattrick v kariére, ale tie i sedemnásty gól do siete klubu St Étienne.	0,905	1	1	1	0,905	0,09	0	0	0	0,857	1	1	1	0,857	0,14	0	0	0	-0,048	0	0	0	-0,048	0,05	0	0	0	C
126	11	d126s11	It feels good, Ibrahimovic said.	"Je to dobrý pocit," povedal Ibrahimoviè.	"Je to dobrý pocit," povedal Ibrahimoviè.	Je to dobrý pocit, povedal.	0,6	0,6	0,6	0,6	0,4	0,5	0,2	0	0	0,6	0,6	0,6	0,6	0,4	0,5	0,2	0	0	0	0	0	0	0	0	0	0	0	C
126	12	d126s12	I got a lot of help from my team-mates.	"Mám ve¾a pomoci od svojich spoluhráèov.	"Mám ve¾a pomoci od svojich spoluhráèov.	Ve¾mi mi pomohli moji spoluhráèi.	1	1	1	1	1	0	0	0	0	1	1	1	1	1	0	0	0	0	0	0	0	0	0	0	0	0	0	C
126	13	d126s13	We played an open game and it was important to get a good result so we can take it into the second leg.	Hrali sme otvorenú hru a to bolo dôleité získa dobrý výsledok, take môeme vzia ho do druhej etapy.	Hrali sme otvorenú hru, bolo dôleité získa dobrý výsledok, aby sme mohli pokraèova v druhej etape.	Hrali sme otvorenú hru a bolo pre nás ve¾mi dôleité uhra naozaj dobrý výsledok, a tým sa dosta do druhej polovice súae.	0,455	0,545	0,545	0,545	0,545	0,5	0,28	0,15	0,1	0,591	0,591	0,591	0,591	0,591	0,45	0,19	0,1	0,05	0,136	0,046	0,046	0,046	0,046	-0,05	-0,09	-0,05	-0,05	C
126	14	d126s14	We won 3-0 and I got to score the three goals so I am happy for that.	Vyhrali sme 3-0 a dostal som sa streli tri góly, take som rád za to.	Vyhrali sme 3-0 a ja som strelil tri góly, take som rád za to.	Vyhrali sme 3-0 a ja som strelil tri góly, èo ma teí.	0,667	0,667	0,667	0,667	0,583	0,53	0,28	0,15	0,08	0,417	0,417	0,417	0,417	0,333	0,71	0,61	0,58	0,54	-0,25	-0,25	-0,25	-0,25	-0,25	0,18	0,33	0,43	0,46	C
126	15	d126s15	Not everybody wearing red on Thursday can say they did their job, leading Mourinho to express his anger at their first-half display.	Nie kadý na sebe èervené tvrtok Dá sa poveda, e robili svoju prácu, èo vedie k Mourinho vyjadri svoj hnev na ich prvej polovice displeja.	Nie kadý na sebe s èerveným, tvrtok povedal, e si hráèi robili svoju prácu, aj tréner Mourinho vyjadri svoj hnev poèas prvej polovice zápasu.	Nie kadý fanúik anglického tímu mal poèas zápasu úsmev na tvári. Na èele s trénerom Mourinhom, ktorý ukázal svoju nespokojnos v prvom polèase.	0,87	1	1	1	0,87	0,2	0,04	0	0	0,739	1	1	1	0,87	0,28	0,04	0	0	-0,131	0	0	0	0	0,08	0	0	0	C
126	16	d126s16	It was in the end, though, a solid first-leg victory against a decent side that few expect to overturn the deficit in France next Wednesday.	Bolo to na konci, keï solídny first-noha víazstvo proti slunej strane, ktorá málokto oèakával zvráti deficit vo Francúzsku budúcu stredu.	Nakoniec to bolo solídne víazstvo prvej etapy súae proti slunej protistrane a málokto oèakáva zvrátenie deficitu vo Francúzsku budúcu stredu.	Nakoniec to vak bola celkom sluná výhra prvej etapy súae proti slunému súperovi. U len ako dúfa, e odplatný zápas vo Francúzsku budúcu stredu dokáe obráti skóre.	0,778	0,778	0,778	0,778	0,741	0,22	0,11	0,08	0,04	0,63	0,63	0,63	0,63	0,63	0,37	0,27	0,16	0,08	-0,148	-0,148	-0,148	-0,148	-0,111	0,15	0,16	0,08	0,04	C
126	17	d126s17	Put to Ibrahimovic that a clean sheet was important, the former Paris St Germain striker said:	Daný k Ibrahimoviè, e èistý list bol dôleitý, bývalý Paris St Germain útoèník povedal:	Pod¾a Ibrahimovièa èisté konto bolo dôleité, bývalý útoèník Paríu St Germain povedal:	Pod¾a bývalého hráèa Paríu St Germain bolo ve¾mi dôleité udra èisté konto:	1	1	1	1	0,833	0,14	0,07	0	0	0,333	0,917	0,917	0,917	0,667	0,66	0,27	0,1	0	-0,667	-0,083	-0,083	-0,083	-0,166	0,52	0,2	0,1	0	C
126	18	d126s18	Exactly.	"Presne tak.	"Presne tak.	"Presne,	1	1	1	1	1	0	0	0	0	1	1	1	1	1	0	0	0	0	0	0	0	0	0	0	0	0	0	C
126	21	d126s21	It was important today to get a good result.	Bolo dôleité dnes získa dobrý výsledok.	Bolo dôleité dnes získa dobrý výsledok.	Dnes bolo ve¾mi dôleité získa dobrý výsledok.	0,143	0,429	0,429	0,429	0,429	0,85	0,34	0,21	0	0,143	0,429	0,429	0,429	0,429	0,85	0,34	0,21	0	0	0	0	0	0	0	0	0	0	C
127	1	d127s1	Six endangered wild horses moved to Russian reserve	es ohrozené divé kone sa sahoval do ruskej rezervy	es ohrozených divokých koní presahovali do ruskej rezervácie	es ohrozených divokých koní presahovali do ruskej rezervácie	0,75	0,75	0,75	0,75	0,75	0,33	0,12	0	0	0	0	0	0	0	1	1	1	1	-0,75	-0,75	-0,75	-0,75	-0,75	0,67	0,88	1	1	B
127	2	d127s2	It is hoped that eventually 100 of the Przewalskis horse will live in the Orenburg Reserves  the largest strictly protected plot of virgin steppe in Russia.	Predpokladá sa, e nakoniec 100 zo koòa Przewalského bude i v Orenburg rezervách - najväèí prísne chránenú dej panenského stepi v Rusku.	Predpokladá sa, e nakoniec 100 jedincov koòa Przewalského bude i v Orenburgských rezerváciách - najväèích prísne chránených panenských stepiach v Rusku.	Veríme, e bude èasom i 100 jedincov plemena kôò Przewalského v Orenburgských rezerváciách  v najväèom prísne chránenom území panenských stepí v Rusku.	0,565	0,826	0,826	0,826	0,739	0,39	0,04	0	0	0,391	0,652	0,652	0,652	0,565	0,56	0,18	0,04	0	-0,174	-0,174	-0,174	-0,174	-0,174	0,17	0,14	0,04	0	B
127	3	d127s3	Six of the worlds few surviving wild horses, born at a reserve in the south of France, are spending their first winter in a flagship reintroduction project for the endangered animals in Russia.	es svetových mála zachovaných divokých koní, narodených v rezerve na juhu Francúzska, trávia svoj prvý zimu vo vlajkovej lodi znovuzavedenie projektu ohrozených zvierat v Rusko.	es divokých koní, narodených v rezervácii na juhu Francúzska, trávi svoju prvú zimu pod zátitou vlajkového projektu reintrodukcie pre ohrozené zvieratá v Rusku.	es divokých koní, narodených v rezervácii na juhu Francúzska, trávi svoju prvú zimu pod zátitou vlajkového projektu reintrodukcie pre ohrozené zvieratá v Rusku.	0,609	0,696	0,696	0,696	0,609	0,44	0,2	0,13	0,04	0	0	0	0	0	1	1	1	1	-0,609	-0,696	-0,696	-0,696	-0,609	0,56	0,8	0,87	0,96	B
127	4	d127s4	https://www.theguardian.com/world/russia	https://www.theguardian.com/world/russia	https://www.theguardian.com/world/russia	https://www.theguardian.com/world/russia	1	1	0	1	0	0	0	0	0	1	1	0	1	0	0	0	0	0	0	0	0	0	0	0	0	0	0	B
127	5	d127s5	Scientists hope 100 of the species known as Przewalskis horse will live on the site in the Orenburg Reserves, a cluster of six strictly protected nature areas along the border with Kazakhstan.	Vedci dúfajú, 100 druhov známych ako kone Przewalského bude i na mieste v Orenburg rezerv, zhluk iestich prísne chránených prírodných oblastí pozdå hranice s Kazachstanom.	Vedci veria, e 100 jedincov druhu známeho ako kôò Przewalského bude i v Orenburgských rezerváciách, ktoré sú zhlukom iestich prísne chránených prírodných oblastí pozdå hraníc s Kazachstanom.	Vedci veria, e 100 jedincov druhu známeho ako kôò Przewalského bude i v Orenburgských rezerváciách, ktoré sú zhlukom chránených prírodných území pozdå hraníc s Kazachstanom.	0,52	0,6	0,6	0,6	0,56	0,48	0,16	0,04	0	0,16	0,16	0,16	0,16	0,12	0,85	0,74	0,61	0,52	-0,36	-0,44	-0,44	-0,44	-0,44	0,37	0,58	0,57	0,52	B
127	6	d127s6	The area, spanning more than 16,500 hectares (40,770 acres), is the largest unbroken, strictly protected plot of virgin steppe in Russia, said Przewalskis horse expert Tatjana Zharkikh, who heads the reintroduction project.	Územie s rozlohou viac ako 16,500 hektárov (40,770 akrov), je "najväèí neporuenú, prísne chránená plot panenského stepi v Rusku," povedal Kone Przewalského expert Tatjana Zharkikh, ktorý stojí na èele projektu reintrodukce.	Územie s rozlohou viac ako 16,500 hektárov (40,770 akrov), je "najväèím neporueným, prísne chráneným územím panenských stepí v Rusku," povedala Tatjana Zharkikhová, expertka na kone Przewalského, ktorá stojí na èele projektu reintrodukcie.	Táto oblas pokrýva viac ne 16,500 hektárov (40,770 akrov) a je najväèím nedotknutým a prísne chráneným územím panenských stepí v Rusku, povedala Tatjana Zharkikhová, expertka na kone Przewalského, ktorá vedie tento projekt reintrodukcie.	0,636	0,758	0,758	0,758	0,697	0,36	0,12	0,06	0,03	0,364	0,394	0,394	0,394	0,364	0,66	0,46	0,38	0,3	-0,272	-0,364	-0,364	-0,364	-0,333	0,3	0,34	0,32	0,27	B
127	7	d127s7	They are quite happy, she told AFP, despite the harsh climate.	"Sú celkom spokojný," povedala AFP, a to napriek drsnému klímy. "	"I napriek drsnému podnebiu sú celkom spokojné," povedala pre AFP.	Ako dodala pre tlaèovú agentúru AFP: I napriek drsnému podnebiu sú celkom astné.	0,692	0,846	0,846	0,846	0,769	0,3	0,17	0	0	0,538	0,846	0,846	0,846	0,615	0,46	0,34	0,28	0,21	-0,154	0	0	0	-0,154	0,16	0,17	0,28	0,21	B
127	8	d127s8	The area is safeguarded by the fact that it belonged to the military for decades.	Táto oblas je zabezpeèená tým, e patrila k armáde po celé desaroèia.	Táto oblas je sama o sebe chránená tým, e po celé desaroèia patrila k armáde.	Toto územie je samo o sebe chránené, pretoe nieko¾ko desaroèí patrilo armáde.	0,833	0,917	0,917	0,917	0,833	0,16	0	0	0	0,917	0,917	0,917	0,917	0,667	0,26	0,07	0	0	0,084	0	0	0	-0,166	0,1	0,07	0	0	B
127	9	d127s9	The animals enjoy rolling around in the snow and scratching their backs on the crusty surface, she said.	"Zvieratá baví vá¾ali v snehu a krabanie chrbtom k chrumkavého povrchu," povedala.	"Zvieratá baví vá¾anie v snehu a krabanie chrbtov o kôrnatý povrch," povedala.	Zharkikhová dodáva: Zvieratá si uívajú vá¾anie v snehu a krabanie chrbtov o kôrnatú zem.	0,714	0,786	0,786	0,786	0,714	0,28	0,23	0,17	0,09	0,5	0,571	0,571	0,571	0,5	0,5	0,46	0,42	0,38	-0,214	-0,215	-0,215	-0,215	-0,214	0,22	0,23	0,25	0,29	B
127	10	d127s10	They are not afraid of wind, snow, cold if the Przewalskis horse has enough food, it is practically invincible.	"Oni sa neboja vietor, sneh, zima ..., ak do Kone Przewalského má dostatok potravy, je prakticky neporazite¾ný."	"Neboja sa vetra, snehu èi chladu. Ak má kôò Przewalského dostatok potravy, je prakticky neporazite¾ný."	Neboja sa vetra, snehu èi chladu. Ak má kôò Przewalského dostatok jedla, je prakticky neporazite¾ný.	0,6	0,733	0,733	0,733	0,667	0,47	0,06	0	0	0,133	0,133	0,133	0,133	0,133	0,86	0,78	0,69	0,66	-0,467	-0,6	-0,6	-0,6	-0,534	0,39	0,72	0,69	0,66	B
127	11	d127s11	Despite its hardiness and efforts by conservationists, there is still a long way before the Przewalskis horse can be considered saved from extinction, said Frederic Joly of the Association for the Przewalskis horse in France, which provided the animals for the project.	Napriek svojej vytrvalosti a úsilia zo strany pamiatkarov, tam je "ete dlhá cesta pred tým, ne Kone Przewalského mono povaova zachránil pred vyhynutím," povedal Frederic Joly zo Zdruenia pre kone Przewalského vo Francúzsku, ktorá poskytla zvierat pre projekt.	Napriek svojej vytrvalosti a úsilia zo strany ochranárov je "ete dlhá cesta predtým, ne budeme môc kone Przewalského povaova za zachránené pred vyhynutím," povedal Frederic Joly z Asociácie pre kone Przewalského vo Francúzsku, ktorá poskytla zvieratá pre projekt.	I napriek odvahe a snahe ochranárov stále je pred nami dlhá cesta, ne budeme môc kone Przewalského povaova za zachránené pred vyhynutím, povedal Frederic Joly z Asociácie pre kone Przewalského vo Francúzsku, ktorá poskytla zvieratá pre tento projekt.	0,41	0,538	0,538	0,538	0,513	0,58	0,26	0,16	0,11	0,205	0,308	0,308	0,308	0,282	0,76	0,57	0,51	0,47	-0,205	-0,23	-0,23	-0,23	-0,231	0,18	0,31	0,35	0,36	B
127	12	d127s12	Native to China, the stocky, tan-coloured horse with a spiky mane once inhabited the Eurasian steppe from Mongolia to Russia.	Pochádza z Èíny, podsaditý, béová kôò s picaté hrivou kedysi obýval euroázijskou step z Mongolska do Ruska.	Zavalitý kôò béovej farby pôvodom z Èíny s ostnatou hrivou kedysi obýval euroázijské stepi od Mongolska a po Rusko.	Zavalitý kôò béovej farby pôvodom z Èíny s ostnatou hrivou zaèal obýva Euroázijské stepi od Mongolska a po Rusko.	0,684	0,842	0	0	0,737	0,36	0,05	0	0	0,105	0,105	0,105	0,105	0,105	0,89	0,83	0,76	0,68	-0,579	-0,737	0,105	0,105	-0,632	0,53	0,78	0,76	0,68	B
127	13	d127s13	All 2,000 animals living today are descendants of just 12 wild-caught horses.	Vetky 2,000 zvieratá ijúce dnes sú potomkovia iba 12 koní divokých ulovených.	Vetkých 2,000 zvierat, ktoré dnes ijú, sú potomkami 12 divokých odchytených koní.	Vetkých 2000 zvierat, ktoré dnes ijú, sú potomkami dvanástich divokých odchytených koní.	0,667	0,917	0,917	0,917	0,75	0,33	0	0	0	0,167	0,167	0,167	0,167	0,167	0,83	0,63	0,5	0,33	-0,5	-0,75	-0,75	-0,75	-0,583	0,5	0,63	0,5	0,33	B
127	14	d127s14	The species was discovered by Russian explorer Nikolai Przhevalsky who described it in the 19th century, leading to a surge of interest in Europe, followed by a brutal campaign to capture them.	Druh bol objavený ruský cestovate¾ Nikolaj Prevalskij ktorý ju opísané v 19. storoèí, èo viedlo k výraznému nárastu záujmu v Európe, nasleduje brutálny kampaò zachyti.	Druh bol objavený ruským bádate¾om Nikolaiom Przhevalskym, ktorý ho popísal v 19. storoèí, èo viedlo k výraznému nárastu záujmu v Európe, nasledovanému brutálnou kampaòou za ich odchytenie.	Tento druh objavil ruský bádate¾ Nikolai Przhevalsky, ktorý ho popísal v 19. storoèí. To viedlo k nárastu záujmu v Európe a za ním nasledovala brutálna kampaò za ich odchytenie.	0,552	0,621	0,621	0,621	0,586	0,44	0,21	0,11	0,03	0,414	0,517	0,517	0,517	0,483	0,55	0,39	0,26	0,15	-0,138	-0,104	-0,104	-0,104	-0,103	0,11	0,18	0,15	0,12	B
127	15	d127s15	Although the Russian project meant to set the horses completely free in the wild, scientists eventually rejected this idea as too risky after studying the experience of other reintroduction centres, opting instead to build a fence around the entire area.	Hoci ruský projekt znamenal pre nastavenie kone vo vo¾nej prírode úplne zadarmo, vedci nakoniec odmietol túto mylienku po pretudovaní skúseností z iných reintrodukce centier, optovat namiesto toho postavi plot okolo celého areálu ako príli riskantné.	Hoci bolo cie¾om projektu vypusti kone do vo¾nej prírody, vedci nakoniec túto mylienku zamietli. Po pretudovaní skúseností iných reintrodukèných centier sa im to zdalo príli riskantné a rozhodli sa, e radej postavia okolo celého územia plot.	Hoci bolo cie¾om ruského projektu vypusti zvieratá vo¾ne do prírody, vedci nakoniec túto mylienku zamietli. Po pretudovaní skúseností iných reintrodukèných centier sa im to zdalo príli riskantné a rozhodli sa, e radej postavia plot okolo celého územia.	0,595	0,838	0,838	0,838	0,757	0,4	0,19	0,05	0	0,081	0,162	0,162	0,162	0,162	0,91	0,77	0,68	0,61	-0,514	-0,676	-0,676	-0,676	-0,595	0,51	0,58	0,63	0,61	B
128	1	d128s1	China builds world's biggest solar farm in journey to become green superpower	Èína buduje najväèí svetový solárny farma v ceste, aby sa stala zelenou ve¾mocou	Èína buduje svetovo najväèiu solárnu farmu s cie¾om, sta sa zelenou ve¾mocou	Èína stavia najväèiu solárnu farmu na svete, aby sa stala zelenou superve¾mocou.	0,667	0,667	0,667	0,667	0,667	0,38	0,25	0,18	0,1	0,5	0,583	0,583	0,583	0,583	0,5	0,18	0,1	0	-0,167	-0,084	-0,084	-0,084	-0,084	0,12	-0,07	-0,08	-0,1	B
128	2	d128s2	igh on the Tibetan plateau, a giant poster of the Chinese president, Xi Jinping, guards the entrance to one of the greatest monuments to Beijings quest to become a clean energy colossus.	VPN na tibetskej ploine, obrie plagát èínskeho prezidenta Xi Jinping, stráia vstup do jednej z najväèích pamiatok do Pekingu pátrania, aby sa stal èistej energie kolos.	Vysoko na tibetskej ploine, obrí plagát èínskeho prezidenta Xi Jinpinga, stráia vstup do jednej z najväèích pamiatok do Pekingu s cie¾om, aby sa stal èistej energie kolosom.	Vysoko na Tibetskej náhornej ploine chráni obrovský plagát èínskeho prezidenta, Xi Jinpinga, vchod do jedného z najúasnejích pamiatok pri Pekingu, aby sa stal kolosom èistej energie.	0,385	0,5	0,5	0,5	0,462	0,65	0,28	0,12	0,04	0,308	0,462	0,462	0,462	0,423	0,74	0,34	0,2	0,08	-0,077	-0,038	-0,038	-0,038	-0,039	0,09	0,06	0,08	0,04	B
128	4	d128s4	To Xis right, on the road leading to what is reputedly the biggest solar farm on earth, a billboard greets visitors with the slogan:	Xi pravicu, na ceste vedúcej k tomu, èo je údajne najväèí solárny farma na zemi, billboard pozdraví návtevníkov s heslom:	Po Xiho pravici, na ceste vedúcej k tomu, èo je údajne najväèia solárna farma na zemi, zdraví billboard návtevníkov heslom:	Po Xiho pravici, na ceste vedúcej k údajne najväèej solárnej farme na zemi, víta návtevníkov bildoard so sloganom:	0,667	0,778	0,778	0,778	0,611	0,4	0,21	0,11	0,05	0,556	0,611	0,611	0,611	0,5	0,52	0,35	0,26	0,22	-0,111	-0,167	-0,167	-0,167	-0,111	0,12	0,14	0,15	0,17	B
128	6	d128s6	Develop clean energy!	Vyvinú èistú energiu! "	Vyvíjajte èistú energiu!"	Vytvárajte èistú energiu!	0,667	0,667	0,667	0,667	0,333	0,33	0	0	0	0,667	0,667	0,667	0,667	0,333	0,33	0	0	0	0	0	0	0	0	0	0	0	0	B
128	7	d128s7	Behind him, a sea of nearly 4m deep blue panels flows towards a spectacular horizon of snow-capped mountains  mile after mile of silicon cells tilting skywards from what was once a barren, wind-swept cattle ranch.	Za ním more takmer 4m tmavomodrých panelov prúdi smerom k ve¾kolepej horizonte zasneenými horami - mí¾u po mí¾u kremíkových èlánkov sklápania nebi z toho, èo bolo kedysi neplodná, strapatý dobytok ranè.	Za ním more takmer 4m tmavomodrých panelov prúdi smerom k ve¾kolepému horizontu so zasneenými horami - mí¾a po mí¾ou kremíkových èlánkov je otoèená k nebu tam, kde bol kedysi neplodný, vetrom o¾ahaný ranè dobytka.	Za ním, takmer tvormetrové more modrých panelov stúpa k úasnému obzoru hôr so zasneenými títmi. Kadý jeden kilometer kremíkových èlánkov sa nakláòa k nebu z miesta, ktoré bolo kedysi pustou, vetrom o¾ahanou dobytèou farmou.	0,6	0,771	0,771	0,771	0,771	0,37	0,08	0	0	0,571	0,714	0,714	0,714	0,714	0,42	0,11	0	0	-0,029	-0,057	-0,057	-0,057	-0,057	0,05	0,03	0	0	B
128	8	d128s8	Its big!	"Je velke!	"Je to ve¾ké!	Je to ve¾ké!	1	1	1	1	0,667	0	0	0	0	0,333	0,333	0,333	0,333	0	0,66	0,5	0	0	-0,667	-0,667	-0,667	-0,667	-0,667	0,66	0,5	0	0	B
128	9	d128s9	Yeah!	Yeah!	Áno!	Áno!	1	1	1	1	0	0	0	0	0	0	0	0	0	0	1	0	0	0	-1	-1	-1	-1	0	1	0	0	0	B
128	10	d128s10	Big!	Ve¾ký! "	Ve¾ké!"	Ve¾ké!"	1	1	1	1	0	0	0	0	0	0	0	0	0	0	1	0	0	0	-1	-1	-1	-1	0	1	0	0	0	B
128	11	d128s11	Gu Bin, one of the engineers responsible for building the Longyangxia Dam Solar Park in the western province of Qinghai, enthused with a heavy dose of understatement during a rare tour of the mega-project.	Gu Bin, jeden z ininierov zodpovedných za budovanie Longyangxia Dam solárny park v západnej provincii Qinghai, rozplýval sa silnou dávkou podhodnoteniu poèas vzácneho prehliadke mega-projektom.	Gu Bin, jeden z ininierov zodpovedných za budovanie solárneho parku Longyangxia Dam v západnej provincii Qinghai, sa rozplýval silnou dávkou podhodnotenia poèas vzácnej prehliadky mega-projektu.	To boli slová Gu Bina, jedného z ininierov zodpovedných za stavbu Longyangxieho priehradnej solárnej farmy v západnej provincii Qinghai, poèas výnimoènej prehliadky tohto megalomanského projektu, ktoré vak jeho úas zïaleka nevystihli.	0,677	0,71	0,71	0,71	0,71	0,32	0,2	0,14	0,07	0,645	0,742	0,742	0,742	0,71	0,35	0,2	0,13	0,07	-0,032	0,032	0,032	0,032	0	0,03	0	-0,01	0	B
128	12	d128s12	The remote, 27-square-kilometre solar farm tops an ever-expanding roll call of supersized symbols that underline Chinas determination to transform itself from climate villain to green superpower.	Dia¾kové, 27 tvorcových kilometrov solárne farmy topy stále sa rozirujúcej role volanie superve¾kých symbolov, ktoré zdôrazòujú Èíny odhodlania transformova seba od klimatických darebák na zelenú ve¾moci.	V dia¾ke, 27 tvorcových kilometrov solárnej farmy je na vrchole stále sa rozirujúcej role zvýraznením superve¾kých symbolov, ktoré zdôrazòujú odhodlanie Èíny transformova sa z klimatických darebákov na zelenú ve¾moc.	Vzdialená solárna farma s rozlohou 27 km2 presahuje stále sa zväèujúci zástup nadrozmerných symbolov, ktoré podèiarkujú odhodlanie Èíny zmeni sa z klimatického zloducha na zelenú ve¾moc.	0,667	0,815	0,815	0,815	0,778	0,29	0,11	0	0	0,63	0,667	0,667	0,667	0,593	0,44	0,21	0,03	0	-0,037	-0,148	-0,148	-0,148	-0,185	0,15	0,1	0,03	0	B
128	13	d128s13	Built at a cost of about 6bn yuan (L721.3m) and in almost constant expansion since construction began in 2013, Longyangxia now has the capacity to produce a massive 850MW of power  enough to supply up to 200,000 households  and stands on the front line of a global photovoltaic revolution being spearheaded by a country that is also the worlds greatest polluter.	Postavený za cenu okolo 6 miliárd juanov (L 721,3 m) a takmer v neustálom rozirovaní, pretoe stavba zaèala v roku 2013, Longyangxia má teraz schopnos produkova masívne 850MW energie - dos dodáva a 200.000 domácností - a stojí na frontovej línii globálneho fotovoltaického revolúcia je v èele krajiny, ktorá je zároveò najväèou zneèisovate¾ na svete.	Stavba zaèala v roku 2013, postavená za cenu okolo 6 miliárd juanov (L 721,3m) a takmer neustále rozirovaná, Longyangxia má teraz schopnos produkova 850MW energie - dos na dodávanie a do 200.000 domácností - a stojí v prvej línii globálnej fotovoltaickej revolúcie v èele krajiny, ktorá je zároveò najväèím zneèisovate¾om na svete.	Farma bola postavená za pribline 6 miliárd yenov (721,3 milióna libier) a takmer neustále rastie od zaèiatku jej výstavba v roku 2013. Longyangxia je momentálne schopná vyprodukova 850MW energie, èo staèí na zásobovanie 200 000 domácností, a je na èele celosvetovej fotovoltaickej revolúcii vedenej krajinou, ktorá je zároveò svetovo najväèím zneèisovate¾om prostredia.	0,635	0,788	0,788	0,788	0,712	0,41	0,14	0,05	0,01	0,5	0,808	0,808	0,808	0,712	0,5	0,19	0,06	0	-0,135	0,02	0,02	0,02	0	0,09	0,05	0,01	-0,01	B
128	14	d128s14	The development of clean energy is very important if we are to keep the promises made in the Paris agreement, Xie Xiaoping, the chairman of Huanghe Hydropower Development, the state-run company behind the park, said during an interview at its headquarters in Xining, the provincial capital.	"Vývoj èistej energie je ve¾mi dôleité, ak chceme dodra s¾uby urobené v dohode o Paríi," Xie Xiaoping, predseda Huanghe Vodná energia rozvoj, tátny podnik za parku, povedal poèas rozhovoru v jeho sídle v Xining, hlavného mesta provincie.	"Vývoj èistej energie je ve¾mi dôleitý, ak chceme dodra prís¾uby v Parískej dohode ," povedal poèas rozhovoru Xie Xiaoping, predseda Rozvoja vodnej energie v Huanghe, tátnom podniku za parkom v sídle v Xining, hlavnom meste provincie .	Rozvoj èistej energie je ve¾mi dôleitý ak splníme vetko èo sme s¾úbili v Parískej dohode, povedal Xie Xiaoping, predseda Huangheského hydroenergetického rozvoja, tátnej spoloènosti, ktorá stavia park, poèas rozhovoru v ústredí Xining, hlavného mesta provincie.	0,571	0,629	0,629	0,629	0,571	0,48	0,27	0,17	0,05	0,571	0,714	0,714	0,714	0,6	0,55	0,24	0,13	0,08	0	0,085	0,085	0,085	0,029	0,07	-0,03	-0,04	0,03	B
128	15	d128s15	Xie said that unlike Donald Trump, a climate denier whose election as US president has alarmed scientists and campaigners, he was convinced global warming was a real and present danger that would wreak havoc on the world unless urgent action was taken.	Xie povedal, e na rozdiel od Donald Trump, klimatické popieraèov, ktorého zvolenie americkým prezidentom bol zdesený vedci a aktivisti, bol presvedèený, globálne otep¾ovanie bola skutoèná a prítomné nebezpeèenstvo, e by spôsobi katastrofu na svete, ak sa prijali naliehavé opatrenia.	Xie povedal, e na rozdiel od Donalda Trumpa, klimatického popieraèa, ktorého zvolenie za amerického prezidenta bolo zdesením pre vedcov a aktivistov, bol presvedèený, e globálne otep¾ovanie bolo skutoèné a prítomné nebezpeèenstvo, ktoré by spôsobilo katastrofu na svete, ak by sa neprijali naliehavé opatrenia.	Xie povedal, e na rozdiel od Donalda Trumpa, ktorý popiera klimatické zmeny, a ktorého zvolenie v amerických vo¾bách znepokojilo vedcov a úèastníkov kampaní, je presvedèený, e globálne otep¾ovanie so sebou prináa hrozbu skutoèného nebezpeèenstva, ktoré môe spôsobi chaos v celom svete, ak urýchlene nepodnikneme potrebné opatrenia.	0,587	0,63	0,63	0,63	0,63	0,43	0,17	0,09	0,07	0,543	0,63	0,63	0,63	0,609	0,47	0,28	0,18	0,14	-0,044	0	0	0	-0,021	0,04	0,11	0,09	0,07	B
129	1	d129s1	From Frankenstein to feminism: how electricity powered our imaginations	Od Frankenstein k feminizmu: Ako elektrinou poháòané naa predstavivos	Od Frankensteina k feminizmu: Ako je elektrinou poháòaná naa predstavivos	Od Frankensteina k feminizmu. Ako elektrina poháòa nae predstavy.	0,667	0,667	0,667	0,667	0,667	0,33	0	0	0	0,667	0,667	0,667	0,667	0,667	0,4	0,22	0,12	0	0	0	0	0	0	0,07	0,22	0,12	0	E
129	2	d129s2	A new exhibition charts the changing place of electricity in our lives, our homes and in literature	Nová expozícia grafy meniace Miesto elektrickej energie v naich ivotoch, nae domovy a v literatúre	Nová expozícia mapuje meniace sa miesto elektrickej energie v naich ivotoch, domovoch a v literatúre	Nová výstava mapuje meniace sa miesto elektriny v naich ivotoch, domovoch a v literatúre	0,429	0,5	0,5	0,5	0,5	0,6	0,28	0,15	0	0,214	0,214	0,214	0,214	0,214	0,8	0,64	0,53	0,41	-0,215	-0,286	-0,286	-0,286	-0,286	0,2	0,36	0,38	0,41	E
129	3	d129s3	I magine an invisible power.	Aj Magin nevidite¾nú silu.	Predstavujem si nevidite¾nú silu.	Predstavte si nevidite¾nú silu.	0,5	0,5	0,5	0,5	0,25	0,5	0,33	0	0	0,25	0,25	0,25	0,25	0	0,75	0,66	0,5	0	-0,25	-0,25	-0,25	-0,25	-0,25	0,25	0,33	0,5	0	E
129	4	d129s4	A force that can affect the world at a great distance, cause damage and healing, bring objects to you, show you images of faraway lands, cast light in dark places, even  sometimes  bring the dead back to life.	Sila, ktorá môe ma vplyv na svet na ve¾kú vzdialenos, spôsobi pokodenie a lieèenie, prináajú predmety na vás, ukáza vám predstavy o ïalekých krajov, zliatinové svetlo v tmavých miestach, dokonca - obèas - privies màtve spä k ivotu.	Sila, ktorá môe ma vplyv na svet na ve¾kú vzdialenos, spôsobi pokodenie a lieèenie, prináa vám predmety, ukáza vám ïaleké krajiny, zalia svetlom tmavé miesta, dokonca - obèas - privies màtvych spä k ivotu.	Silu, ktorá môe ovplyvni svet na ve¾ké vzdialenosti, nièi i lieèi, prinies vám predmety, ukáza ïaleké krajiny, osvetli temné miesta, niekedy, dokonca oivi màtvych.	1	1	1	1	0,833	0,26	0,05	0	0	0,917	0,958	0,958	0,958	0,708	0,41	0,15	0,03	0	-0,083	-0,042	-0,042	-0,042	-0,125	0,15	0,1	0,03	0	E
129	5	d129s5	There used to be a name for a force like that; the name was magic.	Tam býval meno pre platnos takého; meno bolo mágie.	Existovalo meno pre tieto sily, bola to mágia.	Kedysi existovalo meno pre tieto sily - mágia.	0,875	0,875	0,875	0,875	0,75	0,33	0,12	0	0	0,25	0,375	0,375	0,375	0,375	0,75	0,57	0,5	0,4	-0,625	-0,5	-0,5	-0,5	-0,375	0,42	0,45	0,5	0,4	E
129	6	d129s6	But of course, that flexible, useful, intangible power has now been our servant for decades, in the form of electricity.	Ale samozrejme, e flexibilné, uitoèné, nehmotné sila je teraz naím sluhom po celé desaroèia, vo forme elektrickej energie.	Ale samozrejme, e táto flexibilná, uitoèná, nehmotná sila je naím sluhom po celé desaroèia, vo forme elektrickej energie.	Táto poddajná, uitoèná, nehmotná sila nám slúi v podobe elektrickej energie po celé desaroèia.	0,857	1	1	1	0,786	0,33	0,17	0,06	0	0,643	1	1	1	0,643	0,5	0,29	0,12	0	-0,214	0	0	0	-0,143	0,17	0,12	0,06	0	E
129	7	d129s7	In my novel, The Power, I imagine the changes that come to pass when all of a sudden almost all the women in the world develop the power to electrify  and electrocute  people at will.	V mojom románe, sila, som si predstavi, e zmeny, ktoré budú dia, keï zrazu takmer vetky eny na svete vyvinú silu elektrifikácia - a Electrocute - ¾udí pod¾a ¾ubovôle.	V mojom románe, Sila, si predstavujem zmeny, ktoré sa budú dia, keï sa zrazu takmer u vetkých ien na svete vyvinie silu elektrifikácie a zelektrizova ¾udí pod¾a ¾ubovôle.	V mojom románe, The Power, opisujem zmeny, ktoré nastali po tom, èo takmer vetky eny vo svete nadobudli moc, silou vôle, vytvára elektrinu a zároveò òou aj zrani.	0,679	0,75	0,75	0,75	0,714	0,34	0,17	0,07	0	0,714	0,786	0,786	0,786	0,786	0,28	0,11	0,03	0	0,035	0,036	0,036	0,036	0,072	-0,06	-0,06	-0,04	0	E
129	8	d129s8	I liked the idea as soon as I thought of it; it seemed supple enough to bear some metaphorical weight, and less comic than giving women enormous muscles or the ability to emit poisonous gas from their nostrils.	Páèila sa mi predstava, akonáhle som o tom premý¾al; zdalo dos nies nejakú váhu metaforický vláènu a menej komický ne aby eny obrovské svaly alebo schopnos vysiela jedovatý plyn zo svojich nozdier.	Páèila sa mi tá predstava hneï od zaèiatku. Zdala sa dostatoèná pre váhu metafory a menej komický ne eny s obrovskými svalmi alebo schopnosou vysiela jedovatý plyn zo svojich nozdier.	Tento nápad sa mi ihneï zapáèil. Plný námetov pre metafory, zároveò nie taký komický, ako da enám obrovské svaly alebo schopnos vyluèova jedovatý plyn nosnými dierkami.	0,885	0,923	0,923	0,923	0,692	0,28	0,16	0,06	0,03	0,923	0,962	0,962	0,962	0,808	0,23	0,06	0	0	0,038	0,039	0,039	0,039	0,116	-0,05	-0,1	-0,06	-0,03	E
129	9	d129s9	But the more Ive learned about the history of electricity  fact and fiction  the more Ive understood why the image of the electrified woman was such a perfect fit.	Ale èím viac som sa dozvedel o histórii elektriny - fakty a fikcia - èím viac som pochopil, preèo obraz elektrifikované eny bol taký perfektný.	Ale èím viac som sa dozvedela o histórii elektriny, faktov i fikcie, tým viac som chápala, preèo obraz elektrifikovanej eny bol taký perfektný.	Èím viac faktov a fikcie som sa dozvedela o histórii elektrickej energie, tým viac som vedela, e obraz eny ovládajúcej elektrinu bol skvelou vo¾bou.	0,542	0,792	0,792	0,792	0,667	0,52	0,25	0	0	0,375	0,625	0,625	0,625	0,583	0,62	0,34	0,18	0,09	-0,167	-0,167	-0,167	-0,167	-0,084	0,1	0,09	0,18	0,09	E
129	10	d129s10	Its about women and magic, about womens liberation via the promise of the electrified home, and about the way that electric power makes the weak strong.	Je to o enách a mágie, o oslobodenie ien cez prís¾ub "elektrifikované domácnosti", a o spôsobe, akým elektrickej energie èiní slabé silné.	Je to o enách a mágii, o oslobodení ien cez prís¾ub "elektrifikovaných domácností", a o spôsobe, akým elektrická energia èiní slabých silnými.	Ide o tému eny a mágie, o oslobodenie ien cez prís¾ub "elektrifikovaných domovov" a o tom ako elektrická energia robí slabých silnými.	0,545	0,591	0,591	0,591	0,545	0,45	0,33	0,25	0,21	0,409	0,455	0,455	0,455	0,409	0,59	0,28	0,1	0,05	-0,136	-0,136	-0,136	-0,136	-0,136	0,14	-0,05	-0,15	-0,16	E
129	11	d129s11	Although I hadnt put this all together when I started work on the novel, Im not the first person to imagine womens empowerment as literally electric.	Aj keï som nemal da to vetko dohromady, keï som zaèal pracova na románe, nie som prvá osoba, ktorá má predstavi posilnenie postavenia ien ako doslova elektrizujúca.	Aj keï som ete nemala vetko pohromade, keï som zaèala pracova na románe, nie som prvá osoba, ktorú predstava posilnenia postavenia ien doslova elektrizuje.	Hoci som v èase, keï som zaèala pracova na románe, som nemala ete kompletnú predstavu, nie som prvá, èo si predstavuje enskú moc ako, doslova, elektrizujúcu.	0,577	0,808	0,808	0,808	0,654	0,44	0,26	0,08	0	0,462	0,692	0,692	0,692	0,615	0,53	0,32	0,2	0,13	-0,115	-0,116	-0,116	-0,116	-0,039	0,09	0,06	0,12	0,13	E
129	12	d129s12	Theres a new exhibition at the Wellcome Collection, entitled The Spark of Life, which deals with all of these themes.	K dispozícii je nová expozícia v Wellcome Collection pod názvom The iskra ivota, ktorá sa zaoberá vetkými týmito témami.	K dispozícii je nová expozícia vo Wellcome Collection pod názvom Iskra ivota, ktorá sa zaoberá vetkými týmito témami.	Nová výstava po zátitou Welcome collection, s názvom Iskra ivota (The Spark of Life) sa venuje vetkým týmto témam.	0,684	0,895	0,895	0,895	0,789	0,31	0,05	0	0	0,684	0,842	0,842	0,842	0,737	0,31	0,11	0,05	0	0	-0,053	-0,053	-0,053	-0,052	0	0,06	0,05	0	E
129	13	d129s13	It charts the changing place of electricity in our lives, our homes and our imaginations.	Mapuje meniace Namiesto elektrickej energie v naich ivotoch, naich domovov a naej predstavivosti.	Mapuje meniace sa miesto elektrickej energie v naich ivotoch, naich domovov a naej predstavivosti.	Mapuje meniace sa miesto elektriny v naich ivotoch, domovoch, v naej predstavivosti.	0,417	0,5	0,5	0,5	0,5	0,61	0,33	0,09	0	0,333	0,417	0,417	0,417	0,417	0,71	0,46	0,25	0,09	-0,084	-0,083	-0,083	-0,083	-0,083	0,1	0,13	0,16	0,09	E
129	14	d129s14	It brings together objects as diverse as a voltaic pile  an original form of the battery  posters advertising the new electrified kitchen, and images of pylons being pulled upright by horses.	Zdruuje objekty tak rozmanité ako galvanického èlánku - originálne podobu batérie - plagáty inzerujúca novú elektrifikovaná kuchyòu, a obrazy pylónov sa vytiahol vo vzpriamenej polohe koòmi.	Zdruuje rozmanité objekty, od galvanického èlánku, originálne podobu batérie, cez plagáty inzerujúce novú elektrifikovanú kuchyòu, po obrazy pylónov stavaných koòmi.	Zdruuje rôzne veci ako Voltov ståp, èie pôvodnú podobu batérie, plagáty nových elektrifikovaných kuchýò a obrazy elektrických ståpov stavaných koòmi.	0,9	0,9	0,9	0,9	0,8	0,3	0,08	0	0	0,65	0,75	0,75	0,75	0,75	0,35	0,1	0	0	-0,25	-0,15	-0,15	-0,15	-0,05	0,05	0,02	0	0	E
129	15	d129s15	These objects make that most mundane of events, flicking a switch, turning on a light, seem once again strange, wonderful and ever so slightly magical.	Tieto objekty robi, e väèina vedný udalostí, oháòal prepínaè, zapnutím svetla, zdajú sa opä podivné, úasné ... a niekedy tak trochu èarovné.	Tieto objekty robia väèinu vedných udalostí ako vypínanie a zapínanie svetla, opä podivnými, úasnými ... a niekedy tak trochu èarovnými.	To umoòuje znovu vidie tie nejbenejie èinnosti, cvaknutie vypínaèa, zapnutie svetla, ako zvlátne, nádherné a niekedy aj trochu èarovné.	0,895	0,895	0,895	0,895	0,737	0,22	0,09	0	0	0,789	0,842	0,842	0,842	0,789	0,3	0,05	0	0	-0,106	-0,053	-0,053	-0,053	0,052	0,08	-0,04	0	0	E
129	16	d129s16	https://www.theguardian.com/science/the-h-word/2015/feb/18/alessandro-volta-anniversary-electricity-history-science	https://www.theguardian.com/science/the-h-word/2015/feb/18/alessandro-volta-anniversary-electricity-history-science	https://www.theguardian.com/science/the-h-word/2015/feb/18/alessandro-volta-anniversary-electricity-history-science	https://www.theguardian.com/science/the-h-word/2015/feb/18/alessandro-volta-anniversary-electricity-history-science	0	0	0	0	0	1	0	0	0	0	0	0	0	0	1	0	0	0	0	0	0	0	0	0	0	0	0	E
129	16	d129s16	https://www.theguardian.com/science/the-h-word/2015/feb/18/alessandro-volta-anniversary-electricity-history-science	https://www.theguardian.com/science/the-h-word/2015/feb/18/alessandro-volta-anniversary-electricity-history-science	https://www.theguardian.com/science/the-h-word/2015/feb/18/alessandro-volta-anniversary-electricity-history-science	https://www.theguardian.com/science/the-h-word/2015/feb/18/alessandro-volta-anniversary-electricity-history-science	0	0	0	0	0	1	0	0	0	0	0	0	0	0	1	0	0	0	0	0	0	0	0	0	0	0	0	E
130	1	d130s1	My life is full of religion and education  but no men	Môj ivot je plný náboenstvo a vzdelanie - ale iadni mui	Môj ivot je plný náboenstva a vzdelania - ale iadnych muov	Ve¾a vedomostí a viery, ale málo muov.	1	1	1	1	0,857	0,18	0	0	0	1	1	1	1	0,857	0,18	0	0	0	0	0	0	0	0	0	0	0	0	C
130	2	d130s2	The dilemma I think I am having a midlife crisis  at 27.	dilema Myslím, e som s krízy stredného veku - na 27.	Dilema myslím, e som v kríze stredného veku - v 27.	Mám 27 a trápi ma kríza stredného veku.	1	1	1	1	0,75	0,27	0,1	0	0	1	1	1	1	0,75	0,27	0,1	0	0	0	0	0	0	0	0	0	0	0	C
130	3	d130s3	I was brought up in a Victorian girls-only school with nuns, and my parents were extremely conservative.	Bol som vychovaný vo viktoriánskej dievèatá-jediná kola s mníkami, a moji rodièia boli ve¾mi konzervatívne.	Bola som vychovaná vo viktoriánskej dievèenskej kole mníkami, a moji rodièia boli ve¾mi konzervatívni.	Navtevovala som Viktoriánsku dievèenskú kolu, v ktorej ma vychovávali mníky, aj moji rodièia boli ve¾mi konzervatívni.	0,688	0,688	0,688	0,688	0,625	0,31	0,2	0,14	0,07	0,625	0,625	0,625	0,625	0,563	0,37	0,26	0,21	0,15	-0,063	-0,063	-0,063	-0,063	-0,062	0,06	0,06	0,07	0,08	C
130	4	d130s4	I graduated from university with top honours.	Vytudovala som vysokú kolu s vyznamenaním.	Vytudovala som vysokú kolu s vyznamenaním.	kolu som skonèila s vyznamenaním.	0,4	0,6	0,6	0,6	0,4	0,66	0,2	0	0	0,4	0,6	0,6	0,6	0,4	0,66	0,2	0	0	0	0	0	0	0	0	0	0	0	C
130	5	d130s5	A masters degree with merit and distinction followed.	Magisterský stupeò sa zásluh a rozlíenie nasledoval.	Nasledoval magisterský stupeò so zásluhou a pochvala.	Potom nasledoval magisterský stupeò s pochvalou a vyznamenaním.	0,5	0,75	0,75	0,75	0,75	0,5	0,14	0	0	0,5	0,5	0,5	0,5	0,5	0,5	0,29	0,17	0	0	-0,25	-0,25	-0,25	-0,25	0	0,15	0,17	0	C
130	6	d130s6	This should make me happy, but I am starting to hate my life because I have no boyfriends.	To by mi rados, ale ja zaèínam nenávidie svoj ivot, pretoe nemám milencov.	To by mi malo rados, ale ja zaèínam nenávidie svoj ivot, pretoe nemám milencov.	Mala by som by astná, ale namiesto toho stále viac neznáam svoj ivot. Chýba mi muská spoloènos.	0,706	0,765	0,765	0,765	0,706	0,29	0,06	0	0	0,706	0,765	0,765	0,765	0,706	0,29	0,06	0	0	0	0	0	0	0	0	0	0	0	C
130	7	d130s7	I cannot differentiate between lust, love and crush!	Nemôem rozlíi chtíè, lásky a zamilovanosti!	Nedokáem rozlíi chtíè, lásku a zamilovanos!	Nedokáem rozliova túbu, lásku a sympatie.	0,833	0,833	0,833	0,833	0,667	0,16	0	0	0	0,5	0,5	0,5	0,5	0,5	0,5	0,2	0	0	-0,333	-0,333	-0,333	-0,333	-0,167	0,34	0,2	0	0	C
130	7	d130s7	I cannot differentiate between lust, love and crush!	Nemôem rozlíi chtíè, lásky a zamilovanosti!	Nedokáem rozlíi chtíè, lásku a zamilovanos!	Nedokáem rozliova túbu, lásku a sympatie.	0,833	0,833	0,833	0,833	0,667	0,16	0	0	0	0,5	0,5	0,5	0,5	0,5	0,5	0,2	0	0	-0,333	-0,333	-0,333	-0,333	-0,167	0,34	0,2	0	0	C
130	8	d130s8	I was engaged once to a promiscuous man whom I loved madly.	Raz som bol zapojený do promiskuitného mua, ktorého som miloval ialene.	Raz som bola zasnúbená s promiskuitným muom, ktorého som milovala ialene.	Bola som zasnúbená s promiskuitným chlapom, ialene som ho milovala.	0,8	0,9	0,9	0,9	0,8	0,27	0	0	0	0,3	0,6	0,6	0,6	0,5	0,72	0,2	0,11	0	-0,5	-0,3	-0,3	-0,3	-0,3	0,45	0,2	0,11	0	C
130	9	d130s9	I feel isolated and alienated.	Cítim sa izolovaný a odcudzení.	Cítim sa izolovaná a odcudzená.	No trápil ma pocit samoty a odcudzenia.	0,857	0,857	0,857	0,857	0,714	0,14	0	0	0	0,857	0,857	0,857	0,857	0,714	0,14	0	0	0	0	0	0	0	0	0	0	0	0	C
130	10	d130s10	Girls reach my age with numerous adventures and I feel that if I had had multiple boyfriends, I would have been happier.	Dievèatá dosahujú môjho veku s poèetnými dobrodrustvách a mám pocit, e keby som mal viac milencov, bol by som astnejí.	Dievèatá dosahujú môjho veku s poèetnými dobrodrustvami a mám pocit, e keby som mala viac milencov, bola by som astnejia.	Dievèatá v mojom veku zaívajú rôzne dobrodrustvá. Cítim, e ak by som mala viac milencov, bola by som astnejia.	0,579	0,684	0,684	0,684	0,632	0,4	0,1	0	0	0,421	0,526	0,526	0,526	0,474	0,55	0,36	0,33	0,29	-0,158	-0,158	-0,158	-0,158	-0,158	0,15	0,26	0,33	0,29	C
130	11	d130s11	I have crushes on almost every man I meet, even my violin tutor who is eight years my junior.	Mám drví na takmer kadého èloveka stretnem, dokonca aj svoje husle lektorom, ktorý je osem rokov môj juniorský.	Je mi sympatický takmer kadý èlovek, ktorého stretnem, dokonca aj môj lektor huslí, ktorý je o osem rokov odo mòa mladí.	Je mi sympatický kadý chlap, ktorého stretnem, dokonca aj môj uèite¾ huslí, ktorý je odo mòa mladí o 8 rokov.	0,6	0,75	0,75	0,75	0,7	0,35	0,15	0,05	0	0,2	0,45	0,45	0,45	0,35	0,8	0,5	0,31	0,11	-0,4	-0,3	-0,3	-0,3	-0,35	0,45	0,35	0,26	0,11	C
130	12	d130s12	Having sex before marriage is against my family and Christian beliefs, but I am dying to live as other girls do.	Ma sex pred manelstvom je proti mojej rodine a kresanskej viery, ale ja umieram i ako ostatné dievèatá robi.	Ma sex pred manelstvom je proti mojej rodine a kresanskej viere, ale ja umieram od túby i ako ostatné dievèatá.	Pre moju rodinu je predmanelský sex tabu, ale ja netúim i ako ostatné dievèatá.	0,786	0,857	0,857	0,857	0,571	0,42	0,22	0,11	0,06	0,857	0,929	0,929	0,929	0,571	0,4	0,21	0,11	0,05	0,071	0,072	0,072	0,072	0	-0,02	-0,01	0	-0,01	C
130	13	d130s13	Mariella replies Thats not a midlife crisis.	Mariella odpovie To nie je kríza stredného veku.	Mariella odpovie To nie je kríza stredného veku.	Mariella odpovedá. Toto nie je kríza stredného veku.	0,25	0,25	0,25	0,25	0,25	0,75	0,57	0,5	0,4	0,25	0,25	0,25	0,25	0,25	0,75	0,57	0,5	0,4	0	0	0	0	0	0	0	0	0	C
130	14	d130s14	Thats just growing up, which is an exercise in perpetual evolution if youre doing it right.	To je práve vyrastá, èo je cvièenie v neustálom vývoji, ak to robíte správne.	To je len dospievanie, èo je cvièenie v neustálom vývoji, ak to robíte správne.	Je to len dospievanie, ak viete ako na to, stáva sa z toho neustály vývoj.	0,733	0,933	0,933	0,933	0,867	0,33	0	0	0	0,6	0,867	0,867	0,867	0,733	0,46	0,07	0	0	-0,133	-0,066	-0,066	-0,066	-0,134	0,13	0,07	0	0	C
130	15	d130s15	Judging by the values youve inherited, and had foisted on you, youve been an impeccable daughter and have rewarded your parents for their investment in your education.	Súdiac pod¾a hodnôt, ktoré ste zdedili, a mal vnuceného vás, e ste bol bezvadný dcéra a odmenila svojim rodièom za ich investície do svojho vzdelania.	Súdiac pod¾a hodnôt, ktoré ste zdedili, a vnucovali do vás, e ste bola vzorná dcéra a odmenila svojim rodièom za ich investície do váho vzdelania.	Posudzujete ¾udí na základe hodnôt, ktoré vám vtepili a vnucovali. Boli ste vzornou dcérou a váili ste si svojich rodièov, pretoe vám financovali vzdelávanie.	0,792	0,917	0,917	0,917	0,833	0,24	0,04	0	0	0,75	0,875	0,875	0,875	0,792	0,28	0,08	0	0	-0,042	-0,042	-0,042	-0,042	-0,041	0,04	0,04	0	0	C
130	16	d130s16	Luckily, however, we live in a free world and you can now choose the life you want to lead, the values you cherish and the boundaries of your own morality.	Naastie vak ijeme v slobodnom svete a teraz si môete vybra ivot, ktorý chcete vies, hodnoty, ktoré pestova a hranice svoje vlastné morálky.	Naastie vak ijeme v slobodnom svete a teraz si môete vybra ivot, ktorý chcete vies, hodnoty, ktoré chcete pestova a hranice svojej vlastnej morálky.	Ale naastie ijeme vo svete slobody a vy máte monos vybra si vlastnú cestu ivotom, hodnoty, ktoré si váite a hranice vlastných zásad.	0,522	0,739	0,739	0,739	0,696	0,43	0,09	0	0	0,565	0,739	0,739	0,739	0,696	0,41	0,08	0	0	0,043	0	0	0	0	-0,02	-0,01	0	0	C
130	18	d130s18	Its worth mentioning that, for a brief period in my teens, feeling lost, alone and trying to fit in among my Catholic contemporaries, I did start sneaking off to mass, and would stay at school late to attend folk rock prayer meetings.	Za zmienku stojí, e pre krátke obdobie v mojom dospievania, cítil stratený, sám a snaí sa zapadnú medzi svojich vrstovníkov katolíckych, som sa zaèa tajne off na omu, a zostane v kole neskoro zúèastòova sa na schôdzach folk rockové modlitebné.	Za zmienku stojí, e za krátke obdobie v mojom dospievaní, cítila som sa stratená, sama a snaila sa zapadnú medzi svojich katolíckych rovesníkov,zaèala som tajne chodi na omu, a zostávala v kole neskoro, aby som sa zúèastòovala na folk rockových modlitebných stretnutiach.	Stojí za mienku spomenú, e istú dobu poèas svojho dospievania, som sa cítila beznádejne, osamelo a snaila som sa zapadnú medzi svojich rovesníkov-katolíkov. Prestala som chodi na ome a ostávala som v kole dlhie, aby som sa mohla zúèastòova modlitebných folklórno-rockových stretnutí.	0,5	0,762	0,762	0,762	0,714	0,45	0,12	0,05	0,02	0,452	0,667	0,667	0,667	0,619	0,58	0,19	0,07	0,02	-0,048	-0,095	-0,095	-0,095	-0,095	0,13	0,07	0,02	0	C
130	19	d130s19	My horrified atheist parents caught me in my extracurricular worship and banned me from further immersion in Bible-bashing rock and attending church.	Moji zdesení ateistické rodièia ma chytili v mojej mimokolské uctievanie a zakázal mi z ïalieho ponorenie do Biblie-mláti skalu a navtevova kostol.	Moji zdesení ateistickí rodièia ma prichytili pri mojom mimokolskom uctievaní a zakázali mi ïalie ponorenie do Biblie - odhodi rock a navtevova kostol.	Mojich rodièov - ateistov, to vydesilo. Prichytili ma na jednej mimokolskej omi a zakázali mi èíta bibliu, rock a navtevovanie kostola.	0,857	1	1	1	0,857	0,18	0	0	0	0,714	0,905	0,905	0,905	0,714	0,34	0,13	0,04	0	-0,143	-0,095	-0,095	-0,095	-0,143	0,16	0,13	0,04	0	C
130	20	d130s20	I say all this to reassure you that there are many ways to live your life, endless opportunities to rebel and a very long time in which to change your opinions, many times over.	Hovorím to vetko, aby vás uisti, e existuje mnoho spôsobov, ako i svoj ivot, nekoneèné monosti búri a ve¾mi dlhá doba na to, aby zmeni svoje názory, mnohokrát cez.	Hovorím to vetko, aby som vás uistila, e existuje mnoho spôsobov, ako i svoj ivot, nekoneèné monosti búri sa a ve¾mi dlhá doba na to, aby ste zmenili svoje názory, mnohokrát.	Hovorím to preto, aby som vás uistila, e existuje ve¾a spôsobov, ako si uíva ivot. Máte nekoneèné mnostvo príleitostí na vzoprenie sa a ve¾mi ve¾a èasu na menenie svojich názorov stále dookola.	0,563	0,656	0,656	0,656	0,625	0,46	0,12	0	0	0,469	0,563	0,563	0,563	0,531	0,56	0,29	0,16	0,1	-0,094	-0,093	-0,093	-0,093	-0,094	0,1	0,17	0,16	0,1	C
130	21	d130s21	You sound like youve been immersed in your studies and could do with letting off some steam  but dont let it be fuelled by misplaced notions of how the other half lives.	Hovorí ako ste boli ponorení do svojich túdiách a mohol robi s necha niektoré páry - ale nenechajte malo by poháòaný stratená predstavy o tom, ako ostatní polèasy.	Hovoríte ako by ste boli ponorení do svojich túdií a mohli ich robi s uvo¾nením - ale nenechajte, aby to poháòalo vae stratené predstavy o tom, ako ijú ostatní.	Vyzerá to, ako by ste boli ponorená do svojho túdia a niè vás v tom nedokázalo zastavi - ale nenechajte sa poháòa mylnými predstavami o tom, ako ijú ostatní.	0,552	0,655	0,655	0,655	0,621	0,41	0,17	0,07	0	0,448	0,586	0,586	0,586	0,517	0,51	0,32	0,22	0,11	-0,104	-0,069	-0,069	-0,069	-0,104	0,1	0,15	0,15	0,11	C
131	2	d131s2	More than 300 LA flights cancelled and hundreds of homes evacuated over mud slide fears in one of states strongest storms in years	Viac ako 300 LA zruených letov a stovky domov evakuovaní cez bahenné klzných obáv v jednom z najsilnejích búrok tátu v rokoch	Viac ako 300 zruených letov v LA a stovky evakuovaných domácnosí z dôvodu jednej z najsilnejích búrok v táte	Jedna z najsilnejích búrok za posledné roky má za následok viac ne 300 zruených letov v Los Angeles a stovky evakuovaných domácností z dôvodu moných zosuvov bahna.	0,593	0,963	0,963	0,963	0,815	0,4	0,15	0,04	0	0,519	0,741	0,741	0,741	0,63	0,51	0,31	0,16	0,04	-0,074	-0,222	-0,222	-0,222	-0,185	0,11	0,16	0,12	0,04	B
131	3	d131s3	A firefighter carries a woman from her car after it was caught in street flooding.	Hasiè nesie enu od jej aute po tom, èo bol chytený v ulici povodní.	Hasiè nesie enu z jej auta po tom, ako uviazla v povodni.	Hasiè zachraòuje enu z auta po tom, ako uviazla v prívale vody na ulici.	0,571	0,786	0,786	0,786	0,786	0,42	0,07	0	0	0,357	0,429	0,429	0,429	0,429	0,64	0,46	0,34	0,28	-0,214	-0,357	-0,357	-0,357	-0,357	0,22	0,39	0,34	0,28	B
131	4	d131s4	Photograph:	fotografie:	fotografia:	Fotografia:	1	1	1	1	0	0	0	0	0	0	0	0	0	0	1	0	0	0	-1	-1	-1	-1	0	1	0	0	0	B
131	6	d131s6	Saturday 18 February 2017 09.52 GMT	Sobota 18.február 2017 09,52 GMT	Sobota 18.február 2017 09,52 GMT	sobota 18. februára 2017	0,75	1	1	1	0,75	0,4	0	0	0	0,75	1	1	1	0,75	0,4	0	0	0	0	0	0	0	0	0	0	0	0	B
131	7	d131s7	At least two people have died after one of Californias strongest storms in years brought torrential rain and flash floods to the state.	Najmenej dvaja ¾udia zomreli po jednom z kalifornských najsilnejích búrok v rokoch priniesli prívalové dade a záplavy tátu.	Najmenej dvaja ¾udia zomreli po tom,ako jedna z najsilnejích kalifornských búrok priniesla prívalové dade a záplavy.	Jedna z najsilnejích kalifornských búrok za posledné roky, sprevádzaná prívalovým daïom a povodòami, priniesla minimálne dve obete.	0,765	1	1	1	0,824	0,27	0	0	0	0,647	1	1	1	0,765	0,38	0,17	0,12	0,06	-0,118	0	0	0	-0,059	0,11	0,17	0,12	0,06	B
131	8	d131s8	More than 100 homes have been evacuated over fears of mud slides near Los Angeles after the pacific storm, dubbed a bombogenesis or weather bomb, parked itself over southern California, opening sinkholes and cutting power to thousands of people.	Viac ako 100 domov bolo evakuovaných cez obavy z bahna snímok blízko Los Angeles po pacifiku búrke, daboval "bombogenesis" alebo "poèasie bombu", zaparkované seba cez junej Kalifornii, otvoril závrty a preruenia prívodu energie tisícom ¾udí.	Viac ako 100 domov bolo evakuovaných z dôvodu moných zosuvov bahna v blízkosti Los Angeles po tichomorskej búrke, prezývanej "bombogenesis" alebo "bomba poèasia ", ktorá zasiahla junú Kaliforniu, vytvárajúc diery v pôde a spôsobujúc odstávky energie.	Viac ako 100 domácností bolo evakuovaných z dôvodu moných zosuvov bahna v blízkosti Los Angeles po tichomorskej búrke, prezývanej aj bombogenéza alebo bomba poèasia, ktorá zasiahla junú Kaliforniu a spôsobila diery v pôde, a zanechala tisíce obyvate¾ov bez dodávky elektriny.	0,659	0,707	0,707	0,707	0,707	0,31	0,12	0,05	0	0,293	0,366	0,366	0,366	0,366	0,68	0,55	0,46	0,37	-0,366	-0,341	-0,341	-0,341	-0,341	0,37	0,43	0,41	0,37	B
131	9	d131s9	https://www.theguardian.com/us-news/california	https://www.theguardian.com/us-news/california	https://www.theguardian.com/us-news/california	https://www.theguardian.com/us-news/california	0	0	1	0	0	1	0	0	0	0	0	1	0	0	1	0	0	0	0	0	0	0	0	0	0	0	0	B
131	10	d131s10	More than 300 flights at Los Angeles international airport have also been cancelled or delayed.	Viac ako 300 rokmi v Los Angeles medzinárodné letisko boli tie zruené alebo odloené.	Viac ako 300 letov na medzinárodnom letisku v Los Angeles bolo tie zruených alebo odloených.	Viac ne 300 letov na medzinárodnom letisku v Los Angeles bolo zruených alebo mali mekanie.	0,6	0,8	0,8	0,8	0,667	0,4	0,14	0,07	0	0,333	0,4	0,4	0,4	0,4	0,7	0,43	0,26	0,14	-0,267	-0,4	-0,4	-0,4	-0,267	0,3	0,29	0,19	0,14	B
131	11	d131s11	The storm stretched far out into the ocean and was at its strongest late on Friday afternoon.	Búrka tiahla ïaleko do oceánu a bola u jeho najsilnejia neskoro v piatok popoludní.	Búrka sa tiahla ïaleko do oceánu a najintenzívnejia bola v piatok popoludní.	Búrka sa ahala do dia¾ky a po oceán a najväèiu intenzitu dosiahla v piatok popoludní.	0,6	0,667	0,667	0,667	0,667	0,4	0,14	0,07	0	0,533	0,6	0,6	0,6	0,6	0,46	0,21	0,08	0	-0,067	-0,067	-0,067	-0,067	-0,067	0,06	0,07	0,01	0	B
131	12	d131s12	It is expected to last until Saturday afternoon.	Oèakáva sa, e trva a do sobotòajieho popoludnia.	Oèakáva sa, e bude trva a do sobotòajieho popoludnia.	Oèakáva sa, e bude trva a do sobotného popoludnia.	0,222	0,222	0,222	0,222	0,222	0,77	0,5	0,29	0	0,111	0,111	0,111	0,111	0,111	0,88	0,75	0,71	0,66	-0,111	-0,111	-0,111	-0,111	-0,111	0,11	0,25	0,42	0,66	B
131	13	d131s13	One man was found dead in a submerged vehicle in the desert town of Victorville after several cars were washed down a flooded street, San Bernardino county fire spokesman Eric Sherwin said.	Jeden mu bol nájdený màtvy v ponorené vozidla v pútnom meste Victorville po nieko¾kých vozy boli spláchol zatopenej ulici, povedal San Bernardino County Hasièský hovorca Eric Sherwin.	Jeden mu bol nájdený màtvy v ponorenom vozidle v pútnom meste Victorville po tom, ako bolo nieko¾ko vozidiel zmietnutých záplavami povedal hasièský hovorca San Bernardino County Eric Sherwin.	Pod¾a hovorcu hasièského zboru okresu San Bernardino Erica Sherwina bol v opustenom meste Victorville v zaplavenom vozidle nájdený màtvy mu po tom, ako boli viaceré autá zmietnuté záplavami.	0,571	0,929	0,929	0,929	0,821	0,42	0,11	0	0	0,5	1	1	1	0,714	0,51	0,17	0,03	0	-0,071	0,071	0,071	0,071	-0,107	0,09	0,06	0,03	0	B
131	14	d131s14	A second man was electrocuted in the Sherman Oaks area of LA when a tree falling in heavy rain downed power lines that hit a car.	Druhý mu bol elektrickým prúdom v oblasti Sherman Oaks LA keï strom padajúci v hustom dadi zostrelil elektrické vedenie, ktoré zasiahli auto.	Druhý mu bol zasiahnutý elektrickým prúdom v oblasti Sherman Oaks LA,po tom ako strom padajúci v hustom dadi zhodil elektrické vedenie, ktoré zasiahlo auto.	Druhý mu zomrel v Sherman Oaks v blízkosti Los Angeles v dôsledku zasiahnutia elektrickým prúdom po tom, ako pád stromu v silnej búrke spôsobil kontakt elektrického vedenia s autom.	0,655	0,862	0,862	0,862	0,828	0,27	0,1	0	0	0,586	0,793	0,793	0,793	0,793	0,34	0,14	0	0	-0,069	-0,069	-0,069	-0,069	-0,035	0,07	0,04	0	0	B
131	15	d131s15	Later in the same neighbourhood, a sinkhole swallowed two cars, the second on live TV as viewers watched it teeter on the edge before plunging in.	Neskôr v rovnakej tvrti, je závrty prehltnú dve autá, druhý v ivom televíznom vysielaní, ako diváci ju sledoval balansova na hrane pred vrha v.	Neskôr v rovnakej tvrti, pohltila diera dve autá, druhé v ivom televíznom vysielaní, zatia¾ èo diváci ho sledovali balansova na hrane pred tým, ako bolo vtiahnuté.	O nieèo neskôr v tej istej oblasti pohltila diera na ceste dve autá, prièom pád druhého auta zaznamenali televízne kamery v priamom prenose a diváci tak mali monos sledova, ako vozidlo balansovalo na okraji jamy pred tým, ako bolo nakoniec vtiahnuté dovnútra.	0,738	0,833	0,833	0,833	0,833	0,23	0,04	0	0	0,619	0,69	0,69	0,69	0,69	0,33	0,14	0,05	0,02	-0,119	-0,143	-0,143	-0,143	-0,143	0,1	0,1	0,05	0,02	B
131	16	d131s16	Firefighters rescued one person from the first car, and the driver escaped from the second vehicle before it fell into the hole.	Hasièi zachránili jednu osobu od prvého vozidla a vodiè uiel z druhého vozidla pred tým, ne sa dostal do diera.	Hasièi zachránili jednu osobu z prvého vozidla a vodiè uiel z druhého vozidla pred tým, ne spadlo do diery.	Hasièi zachránili osobu z prvého vozidla a vodièovi z druhého vozidla sa podarilo utiec tesne predtým, ako samotné vozidlo spadlo do diery.	0,455	0,636	0,636	0,636	0,636	0,5	0,23	0,1	0	0,409	0,5	0,5	0,5	0,5	0,59	0,43	0,25	0,1	-0,046	-0,136	-0,136	-0,136	-0,136	0,09	0,2	0,15	0,1	B
131	17	d131s17	Inland at the Cajon Pass, the shoulder of a road crumbled and sent a parked fire truck spilling over the side, but no one was injured.	Vo vnútrozemí v Cajon Pass, rameno cesty rozpadol a poslal zaparkovaného hasièský voz rozliatiu cez okraj, ale nikto nebol zranený.	Vo vnútrozemí v Cajon Pass, sa rameno cesty rozpadlo a vykolajilo zaparkované hasièské vozidlo, ale nikto sa nezranil.	Vo vnútrozemskom Cajon Pass sa rozpadla krajnica cesty a hasièské vozidlo, ktoré na nej bolo zaparkované, sa zrútilo na stranu, ale nikto nebol zranený.	0,625	0,708	0,708	0,708	0,708	0,37	0,17	0,09	0,04	0,5	0,708	0,708	0,708	0,708	0,5	0,17	0,04	0	-0,125	0	0	0	0	0,13	0	-0,05	-0,04	B
131	18	d131s18	In LAs Sun Valley, 10 cars were trapped in swift-moving water on a road and 15 people had to be rescued.	V LA Sun Valley, 10 vozy boli uväznení v rýchlom sa pohybujúce vody na ceste a 15 ¾udí muselo by zachránené.	V LA Sun Valley, bolo 10 vozidiel uväznených v rýchlo sapohybujúcej vode na ceste a 15 ¾udí muselo by zachránených.	V losangelskom Sun Valley bolo vo valiacej sa vode uväznených 10 áut a pätnástich ¾udí sa podarilo vyslobodi.	0,722	0,833	0,833	0,833	0,722	0,38	0,05	0	0	0,611	0,778	0,778	0,778	0,667	0,5	0,1	0,05	0	-0,111	-0,055	-0,055	-0,055	-0,055	0,12	0,05	0,05	0	B
132	1	d132s1	The most expensive library in the world?	Najdrahie kninica na svete?	Najdrahie kninica na svete?	Najdrahia kninica na svete?	0,25	0,25	0,25	0,25	0	0,75	0,66	0,5	0	0,25	0,25	0,25	0,25	0	0,75	0,66	0,5	0	0	0	0	0	0	0	0	0	0	E
132	2	d132s2	Book Capella opens for Russian elite	Book Capella otvára pre ruskú elitu	Kninica Book Capella otvára pre ruskú elitu	Kninaja Kapella otvára svoje brány pre ruskú elitu	0,5	0,5	0,5	0,5	0,375	0,5	0,3	0,18	0	0,5	0,625	0,625	0,625	0,5	0,5	0,29	0,17	0	0	0,125	0,125	0,125	0,125	0	-0,01	-0,01	0	E
132	3	d132s3	Charging around L100 per visit to its pricey collection, its not clear if this is an actual library or just a novel spot for wealthy Russians to hold meetings.	Nabíjanie okolo L 100 za návtevu jej drahý zbierky, to nie je jasné, èi ide o skutoèný kninicu alebo len nový spot pre bohatí Rusi organizova stretnutia.	Kninièný poplatok za návtevu jej drahej zbierky je L 100 , nie je vak jasné, èi ide o skutoènú kninicu alebo je to len nové miesto pre stretnutia pre bohatých Rusov.	Kninica si za jednu návtevu svojej drahej kolekcie pýta úètuje 100 libier. Nie je jasné, èi je to kninica alebo len neobvyklé miesto stretávania sa bohatých Rusov.	0,593	0,852	0,852	0,852	0,778	0,37	0,15	0,08	0,04	0,667	0,778	0,778	0,778	0,593	0,48	0,12	0	0	0,074	-0,074	-0,074	-0,074	-0,185	0,11	-0,03	-0,08	-0,04	E
132	4	d132s4	Tapestries , leather armchairs, candelabras, sculpted woodwork and figures of the apostles:	Tapisérie, koenými kreslami, svietniky, vyrezávané z dreva a postavy apotolov:	Gobelíny, koené kreslá, svietniky, vyrezávané drevené èasti a postavy apotolov:	Gobelíny, koené kreslá, svietniky, sochy z dreva a postavy apotolov.	0,5	0,5	0,5	0,5	0,4	0,5	0,33	0,25	0,14	0,4	0,4	0,4	0,4	0,4	0,6	0,44	0,25	0,14	-0,1	-0,1	-0,1	-0,1	0	0,1	0,11	0	0	E
132	5	d132s5	Book Capella, a newly built, gothic-inspired library in central St Petersburg, is complete with all the expected luxuries of an ancient athenaeum  and a price tag to match.	Book Capella, novo postavený, gotický-inpiroval kninica v centre Petrohradu, je kompletný so vetkými oèakávanými luxus starovekého Athenaeum - a cenovka, aby zodpovedal.	Book Capella je novo postavená, gotický-inpiroval kninica v centre Petrohradu. Dokonèili ju pod¾a vetkých oèakávaní luxusnej starovekej univerzity Athenaeum, èomu zodpovedá aj suma.	Kninaja Kapella je novo vybudovaná, goticky inpirovaná kninica V Sant Peterburgu. Dokonèili ju pod¾a vetkých oèakávaní luxusnej starovekej univerzity Antheneum, èomu zodpovedá aj cena.	0,833	0,875	0,875	0,875	0,833	0,16	0,04	0	0	0,375	0,375	0,375	0,375	0,333	0,62	0,47	0,31	0,23	-0,458	-0,5	-0,5	-0,5	-0,5	0,46	0,43	0,31	0,23	E
132	6	d132s6	To enjoy the librarys collection and atmosphere, you have to pay a ticket of just under L100 for a four-hour reading session  a markedly different experience to the free access readers can enjoy in Russias public libraries.	Ak chcete vyuíva kninicu zbierku a atmosféru, budete musie zaplati cestovný lístok tesne pod 100 L pre èítanie relácii tvorhodinovej - výrazne odliné skúsenosti s èitate¾mi bezplatný prístup teraz v ruskom verejných kniniciach.	Ak si chcete vychutna jej kninú zbierku a atmosféru, budete musie zaplati za tvorhodinový vstup tesne pod 100 L. Pre èitate¾ov je to výrazne odliná skúsenos oproti bezplatnému vstupu do verejných kniníc.	Na to aby ste si vychutnali jej kolekciu a atmosféru, musíte za tvorhodinový vstup zaplati sumu takmer 100 libier, èo je v porovnaní s bezplatným vstupom v ruských verejných kniniciach výrazný rozdiel.	0,75	0,969	0,969	0,969	0,813	0,24	0,06	0	0	0,656	0,906	0,906	0,906	0,844	0,36	0,06	0	0	-0,094	-0,063	-0,063	-0,063	0,031	0,12	0	0	0	E
132	7	d132s7	Book Capellas 5,000-odd book collection is entirely published by St Petersburg-based publishing house Alfaret  also the owner and initiator of the project.	5000-nepárna kolekcie v knihe Capella je úplne publikovaný St Petersburg báze nakladate¾stvo Alfaret - tie vlastníkom a iniciátor projektu.	Kniná kolekcia Book Cappela má okolo 5000 kníh, ktoré sú publikované nakladate¾stvom Alfaret v Sant Peterburgu - tie vlastník a iniciátor projektu.	Kninaja Kapella vlastní kolekciu s pribline 5000 knihami, publikovanými petrohradským vydavate¾stvom Alfaret, ktoré je zároveò vlastníkom a iniciátorom projektu.	0,789	0,842	0,842	0,842	0,789	0,21	0,05	0	0	0,947	1	1	1	0,789	0,21	0	0	0	0,158	0,158	0,158	0,158	0	0	-0,05	0	0	E
132	8	d132s8	The individual books have an average price of between 30,000 and 50,000 rubles, the equivalent of L400 to L700.	Jednotlivé knihy majú priemernú cenu vo výke medzi 30.000 a 50.000 rub¾ov, èo je ekvivalent 400 L do 700 L.	Jednotlivé knihy majú priemernú cenu vo výke medzi 30.000 a 50.000 rub¾ov, èo je zhruba 400 L a 700 L.	Kadá jedna kniha má priemerne hodnotu 30 000 a 50 000 rub¾ov, èo je asi 400 a 700 libier.	0,789	0,789	0,789	0,789	0,737	0,25	0,1	0,05	0	0,684	0,737	0,737	0,737	0,684	0,3	0,15	0,05	0	-0,105	-0,052	-0,052	-0,052	-0,053	0,05	0,05	0	0	E
132	9	d132s9	All the books date from between the 16th and 19th centuries and are displayed in thematic rooms with names including The Book of Wars and The Book of Travels.	Vetky knihy sa datujú od medzi 16. a 19. storoèia a sú zobrazené v tematických izieb s názvami vrátane The Book of Wars a Kniha jázd.	Vetky knihy sa datujú od 16. a 19. storoèia a sú zobrazené v tematických miestnostiach s názvami vrátane Vojnových kníh a Cestopisných kníh.	Vetky knihy pochádzajú z obdobia od 16. do 19. storoèia a sú vystavené v tematických miestnostiach s názvami napríklad Vojnové knihy alebo Cestopisy.	0,565	0,652	0,652	0,652	0,565	0,53	0,24	0,08	0,04	0,391	0,478	0,478	0,478	0,478	0,65	0,4	0,23	0,15	-0,174	-0,174	-0,174	-0,174	-0,087	0,12	0,16	0,15	0,11	E
132	10	d132s10	Its motto is a phrase from Jorge Luis Borges:	Jeho mottom je veta od Jorge Luis Borges:	Jej mottom je veta od Jorgea Luisa Borgesa:	Mottom kninice je citát Jorga Luisa Borgesa:	0,857	1	1	1	0,857	0,25	0	0	0	0,571	0,714	0,714	0,714	0,571	0,5	0,14	0	0	-0,286	-0,286	-0,286	-0,286	-0,286	0,25	0,14	0	0	E
132	11	d132s11	I have always imagined paradise as a library.	"Vdy som si predstavoval raj ako kninica."	"Vdy som si predstavoval raj ako kninicu."	"Raj som si vdy predstavoval ako kninicu."	0,143	0,571	0,571	0,571	0,429	0,85	0,16	0	0	0	0,429	0,429	0,429	0,286	1	0,33	0	0	-0,143	-0,142	-0,142	-0,142	-0,143	0,15	0,17	0	0	E
132	12	d132s12	One hundred pounds per visit is certainly not a low price, but it is less expensive than tickets to the opera or ballet, said Irina Khoteshova, the project director.	"Sto libier za návtevu rozhodne nie je nízka cena, ale je to lacnejie ako lístky na operu alebo balet," hovorí Irina Khoteshova, riadite¾ projektu.	"Sto libier za návtevu rozhodne nie je nízka cena, ale je to lacnejie ako lístky na operu alebo balet," hovorí Irina Choteovová, riadite¾ projektu.	Riadite¾ka projektu, Irina Khoteshova, povedala: "Sto libier nie je malá èiastka, no stále menia ako za lístok do opery èi divadla.	0,714	1	1	1	0,905	0,41	0,13	0	0	0,762	1	1	1	0,905	0,37	0,08	0	0	0,048	0	0	0	0	-0,04	-0,05	0	0	E
132	13	d132s13	People arent really surprised by the price itself.	"¼udia sú naozaj prekvapený samotnou cenou.	"¼udia nie sú prekvapený samotnou cenou.	¼udí vak táto suma neprekvapuje.	1	1	1	1	1	0	0	0	0	1	1	1	1	1	0	0	0	0	0	0	0	0	0	0	0	0	0	E
132	14	d132s14	They are surprised that its the price for a visit to a library.	Oni sú prekvapení, e je to cena pre návtevu kninice. "	Skôr ich prekvapuje, e je to cena za návtevu kninice."	Skôr sú zaskoèení tým, e je to za návtevu kninice."	0,4	0,5	0,5	0,5	0,4	0,6	0,33	0,12	0	0,3	0,4	0,4	0,4	0,4	0,7	0,44	0,25	0	-0,1	-0,1	-0,1	-0,1	0	0,1	0,11	0,13	0	E
132	15	d132s15	While it may not be the only library in the world to charge for entry  the London Library charges between L255 and L510 for annual membership (and up to L22,000 to a lifetime subscription), while the Portico library in Manchester lifetime subscription will set one back L4,667 (discounted to L3,271 for those over 60)  Book Capella is comparatively exorbitant.	I keï to nemusí by jedinou kninicu na svete, aby poplatok za vstup - poplatkov London Kninica medzi L 255 a 510 L na roèné èlenstvo (a a L 22,000 k odberu celoivotné), zatia¾ èo kninica Portico v Manchestri doivotné predplatné nastavi jeden spä 4.667 L (so z¾avou a 3271 L pre tie starie 60 rokov) - Book Capella je pomerne premrtené.	I keï to nemusí by jediná kninica na svete, ktorá vyberá poplatok za vstup - roèné èlenstvo do Londýnskej kninice stojí medzi L 255 a 510 L (a a L 22,000 za doivotné predplatné ), zatia¾ èo v kninici Portico v Manchestri stojí doivotné predplatné 4.667 L (so z¾avou a 3271 L pre tie ¾udí starích ako 60 rokov). Ceny v Book Capella sú pomerne prehnané.	Nie je to vak jediná kninica na svete, ktorá si úètuje vstupný poplatok. Roèné èlenstvo v Londýnskej kninici stojí od 225 libier do 510 libier (a vye 22 000 libier za doivotné predplatné). Kninica Portico v Manchestri si za celoivotné predplatné úètuje 4 668 libier (z¾avnenú sumu 3 241 libier platia návtevníci nad 60 rokov). Ceny v Kninaja Kapelle sú nemenej prehnané..	0,603	0,873	0,873	0,873	0,81	0,46	0,11	0,03	0,01	0,571	0,714	0,714	0,714	0,619	0,61	0,2	0,1	0,04	-0,032	-0,159	-0,159	-0,159	-0,191	0,15	0,09	0,07	0,03	E
132	16	d132s16	Its Book Apostle yearly card costs 230,000 rubles (L3,209), while the Preachers Book Apostle, a lifetime subscription, can cost up to 5m rubles (L69,000).	Jeho "Kniha apotol" roèná karta stojí 230.000 rub¾ov (L 3209), zatia¾ èo "kazate¾ov Book apotol", predplatné ivotnos, môe stá a do 5 rub¾ov (L 69,000).	Jeho roèná karta "Kniha apotolov "stojí 230.000 rub¾ov (L 3209), zatia¾ èo doivotné predplatné karta do "Kazate¾ových kníh apotolových", môe stá a 5 000 000 rub¾ov (L 69,000).	Roèná èlenská karta, Kniha apotolov, stojí 230 tisíc rub¾ov (3 209 libier) a doivotné èlenstvo, Kazate¾ská kniha apotolov, môe stá a 5 miliónov rub¾ov (69 000 libier).	0,593	0,778	0,778	0,778	0,741	0,37	0,07	0,04	0	0,519	0,741	0,741	0,741	0,63	0,51	0,17	0,11	0,03	-0,074	-0,037	-0,037	-0,037	-0,111	0,14	0,1	0,07	0,03	E
132	17	d132s17	Khoteshova said that the library, which opened in December, is mainly used by book collectors, historians and scientists  as well as businesspeople, who want to have meetings in a quiet space that also serves as an exotic change from their usual haunts.	Khoteshova povedal, e kninica, ktorá bola otvorená v decembri, je pouívaný hlavne knihy kolektory, historikov a vedcov - rovnako ako podnikatelia, ktorí chcú ma stretnutie v pokojnom priestore, ktorý zároveò slúi ako exotická zmena od svojej obvyklej straí.	Choteovová povedal, e kninicu, ktorá bola otvorená v decembri, navtevujú najmä hlavne kniný zberatelia, historici a vedci - rovnako ako podnikatelia, ktorí chcú ma stretnutie v pokojnom priestore, ktoré zároveò slúi ako príjemná zmena od stereotypu.	Khoteshova povedala, e kninicu otvorenú v decembri navtevujú najmä zberatelia kníh, historici, vedci ako aj podnikatelia, ktorí sa chcú stretnú na inom tichom nezvyèajnom mieste.	1	1	1	1	0,8	0,26	0,05	0	0	0,92	1	1	1	0,64	0,41	0,14	0,05	0,03	-0,08	0	0	0	-0,16	0,15	0,09	0,05	0,03	E
132	18	d132s18	When asked how academics, who earn less than the average per capita income in Russia, would afford such a pricey ticket, she said:	Na otázku, ako akademikmi, ktorí zarábajú menej ako je priemer za príjem na hlavu v Rusku, by si dovoli takú drahú letenku, povedala:	Na otázku, ako akademici, ktorí zarábajú menej ako je priemer za príjem na obyvate¾a v Rusku, si môu dovoli taký drahý vstup, povedala:	Na otázku ako si akademici, ktorí zarábajú menej ako je v Rusku priemerný príjem na osobu môu dovoli tak drahý vstup odpovedala:	0,409	0,636	0,636	0,636	0,545	0,6	0,36	0,19	0,1	0,227	0,455	0,455	0,455	0,364	0,78	0,5	0,23	0,15	-0,182	-0,181	-0,181	-0,181	-0,181	0,18	0,14	0,04	0,05	E
132	19	d132s19	Some of the young professionals who recently graduated from universities and are just beginning their serious research would not be able to afford the membership, we understand that.	"Niektorí z mladých odborníkov, ktorí nedávno absolvovali vysokých kôl a len zaèínajú ich seriózne výskumy nebude môc dovoli èlenstvo, chápeme, e.	"Niektorí mladý odborníci, ktorí nedávno absolvovali vysokú kolu a len zaèínajú ich výskumy si nebudú môc dovoli èlenstvo, to je nám jasné.	"Rozumieme, e mladí odborníci, ktorí len nedávno ukonèili túdium na univerzitách a zaèínajú so svojím výskumom si vstup dovoli nemôu.	0,7	0,9	0,9	0,9	0,8	0,33	0	0	0	0,75	0,95	0,95	0,95	0,75	0,34	0,04	0	0	0,05	0,05	0,05	0,05	-0,05	0,01	0,04	0	0	E
132	20	d132s20	But academics, professors, professionals who lead and create a historical transmission often become buyers of our books.	Ale akademici, profesori, odborníci, ktorí vedú a vytvárajú historickú prenos sa èasto stávajú kupci naich kníh. "	Ale akademici, profesori, odborníci, ktorí vedú a vytvárajú historický prenos sa èasto stávajú kupcami naich kníh. "	Avak, akademici, profesori a odborníci, ktorí vedú a vytvárajú historický vývin sa stávajú kupcami naich kníh.	0,25	0,375	0,375	0,375	0,313	0,68	0,4	0,21	0,15	0,125	0,25	0,25	0,25	0,188	0,81	0,6	0,42	0,3	-0,125	-0,125	-0,125	-0,125	-0,125	0,13	0,2	0,21	0,15	E
132	21	d132s21	Some of the librarys most expensive items include facsimiles of manuscript atlases of the main provinces of the Russian empire in the 1760s, as well as a complete edition of the pre-revolutionary Russian Niva magazines, which are much sought-after collectibles and hunted by private collectors around the world.	Niektoré z kninice najdrahích poloiek, patrí faksimile rukopisu atlasov hlavných provincií Ruskej ríe v roku 1760, rovnako ako kompletné vydanie predrevoluènej ruskej Niva èasopisy, ktoré sú ve¾a vyh¾adávané zberate¾ské predmety a lovil zo súkromných zberatelia po celom svete.	Do jedna z najdrahích poloiek, patrí presný rukopis atlasov hlavných provincií Ruskej ríe v roku 1760, rovnako ako kompletné vydanie predrevoluèných ruských èasopisov NIva, ktoré sú vyh¾adávané zberate¾ské predmety a zháòané súkromnými zberate¾mi po celom svete.	Jedným z najdrahích diel je presná kópia rukopisov, hlavných provincií ruského impéria, z roku 1760. Ako aj kompletná zbierka predrevoluèných ruských èasopisov Niva, ktoré patria medzi ve¾mi vyh¾adávané kúsky súkromnými zberate¾mi po celom svete.	0,706	0,824	0,824	0,824	0,706	0,34	0,1	0,02	0	0,559	0,647	0,647	0,647	0,559	0,47	0,27	0,11	0,05	-0,147	-0,177	-0,177	-0,177	-0,147	0,13	0,17	0,09	0,05	E
132	22	d132s22	Founded in 2006, Alfaret mainly publishes traditional Russian and western history and art history books in luxury editions of around 100 copies, as well as print-on-demand titles; the kind of books that those who are more interested in power than culture would seek, for the purpose of putting on show.	Spoloènos bola zaloená v roku 2006, Alfaret publikuje predovetkým tradiènej ruskej a západnej histórii a dejiny umenia knihy v luxusných vydaniach okolo 100 kópií, rovnako ako tituly print-on-demand; druh kníh, e tí, ktorí sa viac zaujímajú o spotrebu energie oproti kultúre by sa snai, s cie¾om uvedenia na show.	Nakladate¾stvo Alfaret bolo zaloená v roku 2006, publikuje predovetkým tradiènú ruskú a západnú históriu v v luxusných vydaniach okolo 100 kópií, rovnako ako tituly na vyiadanie. Knihy, ktoré sú zaujímavé pre tých, ktorí vyh¾adávajú moc ako samotné umenie.	Alfaret zaloené v roku 2006 publikuje najmä luxusné 100 kusové vydania tradièných ruských kníh, západných historických kníh, kníh dejín umenia ako aj knihy tlaèené na objednávku. Také knihy, ktoré zaujmú ¾udí túiacich po moci, viac ako po kultúre.	0,842	1	1	1	0,868	0,28	0,04	0,02	0	0,711	0,842	0,842	0,842	0,816	0,33	0,07	0,02	0	-0,131	-0,158	-0,158	-0,158	-0,052	0,05	0,03	0	0	E
132	23	d132s23	Book Capella is not a library in the traditional sense, and it is not a museum, although elements of the museum are presented.	"Kniha Capella nie je kninica v tradiènom slova zmysle, a to nie je múzeum, hoci prvky múzea sú prezentované.	"Kniha Capella nie je kninica v tradiènom slova zmysle, a nie je to múzeum, hoci tu sa tu prvky múzea nachádzajú.	Khoteshova povedala: "Kninaja Kapella nie je tradiènou kninicou, ani múzeom, aj keï znaky múzea nesie.	1	1	1	1	0,867	0,26	0,11	0	0	1	1	1	1	0,8	0,21	0,09	0	0	0	0	0	0	-0,067	-0,05	-0,02	0	0	E
132	24	d132s24	Its also not the bookstore, although you can buy our books here.	Je to tie nie je kníhkupectvo, aj keï si môete kúpi tu nae knihy.	Nie je to kníhkupectvo, aj keï si môete knihy zakúpi.	Taktie to nie je kníhkupectvo, aj keï si tu knihy môete zakúpi.	0,333	0,583	0,583	0,583	0,417	0,78	0,38	0,33	0,27	0,167	0,417	0,417	0,417	0,417	0,83	0,37	0,2	0,11	-0,166	-0,166	-0,166	-0,166	0	0,05	-0,01	-0,13	-0,16	E
132	25	d132s25	[It] is a new way for people to communicate with rare books, Khoteshova said.	[To] je nový spôsob, ako ¾udia komunikova s vzácnymi knihami, "povedal Khoteshova.	Je to spôsob ako sa ¾udia dostanú k ojedinelým knihám " povedala Chotoevová.	Je to spôsob, akým sa ¾udia dostanú k ojedinelým knihám."	0,8	1	1	1	0,9	0,33	0	0	0	0,5	0,5	0,5	0,5	0,3	0,61	0,5	0,36	0,3	-0,3	-0,5	-0,5	-0,5	-0,6	0,28	0,5	0,36	0,3	E
133	1	d133s1	Protesters in Barcelona urge Spain to take in more refugees	Demontranti v Barcelone naliehala na panielsko, aby sa vo viac uteèencov	Demontranti v Barcelone naliehali na panielsko, aby prijalo viac uteèencov.	Demontranti v Barcelone tlaèia na panielsko, aby prijali viac uteèencov	0,3	0,3	0,3	0,3	0,3	0,72	0,5	0,22	0	0,2	0,2	0,2	0,2	0,2	0,8	0,55	0,25	0	-0,1	-0,1	-0,1	-0,1	-0,1	0,08	0,05	0,03	0	E
133	2	d133s2	Mayor tells residents to fill the streets to challenge the government over shameful failure to accept countrys quota of migrants.	Starosta hovorí obyvate¾ov do "zaplavia ulice" napáda vládu nad "zahanbujúceho" neprijatie kvótu krajiny migrantov.	Starostka hovorí obyvate¾om, aby "zaplavili ulice" a vyzvali vládu kvôli "zahanbujúcemu" zlyhaniu prija svoju kvótu migrantov.	Primátorka hovorí obyvate¾om, aby "zaplnili" ulice a vzniesli tým námietky voèi "hanebnej" neschopnosti vlády akceptova svoju kvótu migrantov.	0,778	0,833	0,833	0,833	0,778	0,22	0	0	0	0,556	0,556	0,556	0,556	0,5	0,44	0,29	0,12	0	-0,222	-0,277	-0,277	-0,277	-0,278	0,22	0,29	0,12	0	E
133	3	d133s3	Tens of thousands of people marched through Barcelona on Saturday urging the Spanish government to immediately meet its pledge to take in thousands of refugees.	Desiatky tisíc ¾udí pochodovali cez Barcelona v sobotu naliehal na panielsku vládu, aby okamite splni svoj záväzok prija v tisíce uteèencov.	Desiatky tisíc ¾udí pochodovali cez Barcelonu v sobotu a naliehali na panielsku vládu, aby okamite splnila svoj záväzok prija tisíce uteèencov.	V sobotu pochodovali cez Barcelonu desiatky tisíc ¾udí.Naliehali na panielsku vládu, aby okamite splnila svoj záväzok a prijala tisícky uteèencov.	0,35	0,55	0,55	0,55	0,5	0,71	0,4	0,15	0,11	0,2	0,5	0,5	0,5	0,45	0,8	0,55	0,36	0,27	-0,15	-0,05	-0,05	-0,05	-0,05	0,09	0,15	0,21	0,16	E
133	4	d133s4	Ada Colau, the mayor of Spains second city, had called on Barcelona residents to fill the streets and march under the slogan volem acollir (We want to welcome them in Catalan).	Ada cola, starosta panielskeho druhé mesto, vyzval obyvate¾ov Barcelona "zaplavia ulice" a pochod pod heslom volom acollir ( "Chceme privíta" v katalánèine).	Ada Colau, starostka druhého panielskeho mesta vyzvala obyvate¾ov Barcelony, aby "zaplavili ulice" a pochodovali pod heslom volem acollir ( "Chceme ich privíta" v Katalánsku).	Primátor druhého najväèieho mesta panielska, Ada Colau, vyzval obyvate¾ov Barcelony, aby zaplnili ulice" a pochodovali pod sloganom volem acollir (chceme ich privíta" po katalánsky).	0,708	0,75	0,75	0,75	0,708	0,29	0,08	0	0	0,458	0,667	0,667	0,667	0,583	0,54	0,3	0,13	0,04	-0,25	-0,083	-0,083	-0,083	-0,125	0,25	0,22	0,13	0,04	E
133	5	d133s5	Local police said approximately 160,000 people had heeded her call.	Miestna polícia asi 160.000 ¾udí sa dbal jej volanie.	Miestna polícia uviedla, e pochodu sa zúèastnilo asi 160 000 ¾udí.	Miestna polícia uviedla, e ju vypoèulo pribline 160 000 ¾udí.	0,7	0,8	0,8	0,8	0,8	0,3	0,11	0	0	0,4	0,4	0,4	0,4	0,4	0,63	0,5	0,33	0,12	-0,3	-0,4	-0,4	-0,4	-0,4	0,33	0,39	0,33	0,12	E
133	6	d133s6	Many of those flooding the major Via Laietana thoroughfare carried signs reading Enough excuses, welcome them now.	Mnohí z tých, zatopenie hlavné Via Laietana tepnou vykonáva znamenie èítanie "Dos výhovorky, vitajte je teraz".	Mnohí z protestujúcich, ktorí pochodovali cez hlavnú ulicu Laietana niesli so sebou plagáty "Dos bolo výhovoriek, uvítajte ich teraz".	¼udia zaplnili hlavnú ulicu Via Laietana a mnohí niesli plagáty s nápisom: dos bolo výhovoriek, privítajte ich hneï.	0,833	0,944	0,944	0,944	0,889	0,16	0,05	0	0	0,611	0,889	0,889	0,889	0,667	0,45	0,1	0	0	-0,222	-0,055	-0,055	-0,055	-0,222	0,29	0,05	0	0	E
133	7	d133s7	The protest comes after Spain pledged to take in about 16,000 asylum seekers from other EU countries under a quota system agreed in 2015, as the continent struggled with its biggest migration crisis since the second world war.	Protest prichádza po tom, èo panielsko zaviazala prija asi 16.000 iadate¾ov o azyl z iných krajín EÚ v rámci systému kvót dohodnutej v roku 2015, ako kontinent zápasil s jeho najväèí migraèná kríza od druhej svetovej vojny.	¼udia zaèali protestova potom, èo sa panielsko zaviazalo prija asi 16 000 iadate¾ov o azyl z iných krajín EÚ v rámci systému kvót dohodnutej v roku 2015, v èase ked kontinent zápasil s najväèou migraènou krízou od druhej svetovej vojny.	Protest sa zaèal potom, èo sa panielsko zaviazalo, e v rámci systému kvót príjme okolo 16 000 iadate¾ov o azyl z krajín EÚ. Na tomto sa dohodlo v roku 2015, v èase kedy kontinent bojoval s najväèou migraènou krízou od konca druhej svetovej vojny.	0,477	0,659	0,659	0,659	0,614	0,5	0,25	0,14	0,04	0,25	0,432	0,432	0,432	0,364	0,7	0,53	0,38	0,24	-0,227	-0,227	-0,227	-0,227	-0,25	0,2	0,28	0,24	0,2	E
133	8	d133s8	https://www.theguardian.com/world/2015/sep/22/eu-governments-divisive-quotas-deal-share-120000-refugees	https://www.theguardian.com/world/2015/sep/22/eu-governments-divisive-quotas-deal-share-120000-refugees	https://www.theguardian.com/world/2015/sep/22/eu-governments-divisive-quotas-deal-share-120000-refugees	https://www.theguardian.com/world/2015/sep/22/eu-governments-divisive-quotas-deal-share-120000-refugees	0	0	0	0	0	1	0	0	0	0	0	0	0	0	1	0	0	0	0	0	0	0	0	0	0	0	0	E
133	9	d133s9	Like other EU members, Spain has fallen far short of this target, with only 1,100 resettled in the country so far.	Rovnako ako ostatní èlenovia EÚ, panielsko ani zïaleka nedosahoval tohto cie¾a, len s 1100 presídlil v krajine tak ïaleko.	Rovnako ako ostatní èlenovia EÚ, panielsko ani zïaleka nedosiahlo svoj cie¾ a presídlil len 1100 iadate¾ov.	Ako aj iné èlenské táty Európskej únie, panielsko tento cie¾ nesplnilo a doteraz prijalo iba 1100 uteèencov.	0,941	1	1	1	0,882	0,15	0	0	0	0,706	0,824	0,824	0,824	0,765	0,29	0	0	0	-0,235	-0,176	-0,176	-0,176	-0,117	0,14	0	0	0	E
133	10	d133s10	https://www.theguardian.com/world/spain	https://www.theguardian.com/world/spain	https://www.theguardian.com/world/spain	https://www.theguardian.com/world/spain	0	0	0	0	0	1	0	0	0	0	0	0	0	0	1	0	0	0	0	0	0	0	0	0	0	0	0	E
133	11	d133s11	Jacint Comelles, a 62-year-old potter who joined the protest with friends and family, said not enough was being done to help people who have fled conflict hoping to start a new life in Europe.	Jacint Comelles, 62-roèný Potter, ktorý sa pripojil k protestu s priate¾mi a rodinou, povedal nestaèí bola vykonaná na pomoc ¾uïom, ktorí utiekli v nádeji, e konflikt zaèa nový ivot v Európe.	Jacint Comelles, 62-roèný hrnèiar, ktorý sa pripojil k protestu s priate¾mi a rodinou, povedal, e nebola poskytnutá dostatoèná pomoc ¾uïom, ktorí utiekli pred konfliktom v nádeji, e zaènú nový ivot v Európe.	Jacint Comelles, 62-roèný hrnèiar, ktorý sa pridal k protestom s priate¾mi a rodinou povedal, e nebola poskytnutá dostatoèná pomoc ¾uïom, ktorí utiekli pred konfliktom s nádejou, e zaènú svoj nový ivot v Európe.	0,333	0,394	0,394	0,394	0,394	0,63	0,4	0,25	0,13	0,121	0,152	0,152	0,152	0,152	0,87	0,71	0,61	0,53	-0,212	-0,242	-0,242	-0,242	-0,242	0,24	0,31	0,36	0,4	E
133	12	d133s12	We demand this minimum amount of dignity  that at least this number of refugees (16,000) can come, he said.	"iadame, aby tieto minimálne mnostvá dôstojnos - e aspoò tento poèet uteèencov (16,000) môe prís," povedal.	"iadame minimum dôstojnosti, aby aspoò tento poèet uteèencov (16,000) mohol prís," povedal.	iadame aspoò o trochu dôstojnosti, nech príde aspoò 16000 uteèencov ", povedal.	0,917	1	1	1	0,833	0,25	0	0	0	0,583	0,917	0,917	0,917	0,75	0,33	0	0	0	-0,334	-0,083	-0,083	-0,083	-0,083	0,08	0	0	0	E
133	13	d133s13	In Catalonia, everything is ready to welcome them.	"V Katalánsku, vetko je pripravené, aby je vítaný."	"V Katalánsku, vetko je pripravené na to, aby ich uvítali."	V Katalánsku sú pripravení ich privíta.	1	1	1	1	0,833	0,12	0	0	0	1	1	1	1	0,667	0,2	0	0	0	0	0	0	0	-0,166	0,08	0	0	0	E
133	14	d133s14	https://www.theguardian.com/world/catalonia	https://www.theguardian.com/world/catalonia	https://www.theguardian.com/world/catalonia	https://www.theguardian.com/world/catalonia	0	0	0	0	0	1	0	0	0	0	0	0	0	0	1	0	0	0	0	0	0	0	0	0	0	0	0	E
133	15	d133s15	The protest, organised by a group calling itself Casa Nostra Casa Vostra (Our home is your home), finished at the Mediterranean coast  a symbolic location given the more than 5,000 migrants who lost their lives trying to cross the sea last year.	Protest, organizovaný skupinou vola seba Casa Nostra Casa Vostrá (Ná domov je vá domov), skonèil na pobreí Stredozemného mora - symbolické umiestnenie získaného na viac ako 5000 migrantov, ktorí prili o ivot pri pokuse o prekonanie mora vlani.	Protest, zorganizovaný skupinou, ktorá samu seba nazýva Casa Nostra Casa Vostrá (Ná domov je vá domov), skonèil na pobreí Stredozemného mora - symbolické miesto pre viac ako 5000 migrantov, ktorí minulý rok prili o ivot pri pokuse dosta sa cez more.	Protest zorganizovaný skupinou, ktorá samu seba nazýva Casa Nostra Casa Vostra (Ná domov je Vá domov) skonèil na pobreí Stredozemného mora na symbolickom mieste. Minulý rok tu prilo o ivot viac ako 5 000 migrantov, ktorí sa snaili dosta do Európy cez more.	0,465	0,581	0,581	0,581	0,535	0,58	0,33	0,22	0,17	0,233	0,465	0,465	0,465	0,349	0,74	0,54	0,39	0,35	-0,232	-0,116	-0,116	-0,116	-0,186	0,16	0,21	0,17	0,18	E
133	16	d133s16	Senior Barcelona lawmaker Merce Conesa said on Wednesday that it was shameful that Spain had not taken in more refugees, and urged the European commission to begin severely sanctioning countries that did not meet their pledges on the issue.	Senior Barcelona zákonodarca Merce Conesa v stredu uviedol, e to bolo "hanebné", e panielsko neprijalo vo viac uteèencov, a vyzval Európsku komisiu na zaèatie "prísne sankèné" krajiny, ktoré nesplnili svoje záväzky na danú problematiku.	Najvýí barcelonský zákonodarca Merce Conesa v stredu uviedol, e bolo "hanebné", e panielsko neprijalo viac uteèencov, a vyzval Európsku komisiu, aby zaèala ude¾ova "prísne sankcie" krajinám, ktoré nesplnili svoje záväzky týkajúce sa danej problematiky.	Najvyí barcelonský zákonnodarca Merce Conesa v stredu uviedol, e panielsko sa zachovalo hanebne, keï neprijalo viac uteèencov. Vyzval Európsku Komisiu k tomu, aby zaèala s ude¾ovaním prísnych sankcií krajinám, ktoré svoje záväzky nesplnili.	0,515	0,697	0,697	0,697	0,636	0,52	0,3	0,15	0,09	0,364	0,576	0,576	0,576	0,485	0,67	0,39	0,18	0,09	-0,151	-0,121	-0,121	-0,121	-0,151	0,15	0,09	0,03	0	E
134	1	d134s1	Zweisprachige Kinder klären Irrtümer eher auf	Bilingválne deti objasni chyby trochu	Bilingválne deti objasnia chyby skôr	Bilingválne deti majú tendenciu odhali chyby skôr	0,571	0,571	0,571	0,571	0,571	0,42	0,17	0	0	0,429	0,429	0,429	0,429	0,429	0,57	0,35	0	0	-0,142	-0,142	-0,142	-0,142	-0,142	0,15	0,18	0	0	C
134	2	d134s2	Wer bilingual aufwächst, lernt früh, mit Missverständnissen umzugehen - und diese zu entwirren.	¼udia, ktorí vyrastajú bilingválne vzdelávanie v ranom veku sa vysporiada s nedorozumenia - a rozpleta toto.	¼udia, ktorí vyrastajú bilingválne sa nauèia vysporiada skôr s nedorozumenia - a rozpletú ich.	Tí, ktorí vyrastajú v dvojjazyènom prostredí sa skôr vysporiadajú s nedorozumeniami a objasnia ich.	0,5	0,813	0,813	0,813	0,688	0,43	0,06	0	0	0,438	0,688	0,688	0,688	0,625	0,5	0,06	0	0	-0,062	-0,125	-0,125	-0,125	-0,063	0,07	0	0	0	C
134	3	d134s3	Sprachliches Kuddelmuddel schult auch soziale Fähigkeiten.	Jazyková zmätok vlaky sociálne zruènosti.	Jazyková zmätok precvièuje sociálne zruènosti.	Jazykové trmy-vrmy cvièia aj sociálne schopnosti.	0,833	0,833	0,833	0,833	0,667	0,16	0	0	0	0,833	0,833	0,833	0,833	0,667	0,16	0	0	0	0	0	0	0	0	0	0	0	0	C
134	4	d134s4	Wie bitte?	Skrýva?	Ako prosím?	Ako prosím?	1	1	1	1	0,5	0	0	0	0	0	0	0	0	0	1	1	0	0	-1	-1	-1	-1	-0,5	1	1	0	0	C
134	5	d134s5	What?	Èo?	Èo?	Was?	1	1	1	1	0	0	0	0	0	1	1	1	1	0	0	0	0	0	0	0	0	0	0	0	0	0	0	C
134	6	d134s6	Kinder, die mit zwei Sprachen aufwachsen, lernen diese zwar leichter als Erwachsene, doch auch sie stoßen im Alltag häufig auf Hindernisse.	Deti, ktoré vyrastajú s dvoma jazykmi, táto túdia síce ¾ahie ako u dospelých, ale aj oni sa stretnú v benom ivote èasto prekáok.	Deti, ktoré vyrastajú s dvoma jazykmi, sa ich uèia ¾ahie ako dospelí, ale aj oni sa stretnú v benom ivote èasto s prekákami.	Deti, ktoré vyrastajú v dvojjazyènom prostredí, sa uèia jednoduchie ako dospelí, ale denne tie naráajú èasto na problémy.	0,833	1	1	1	0,778	0,34	0,09	0,04	0	0,722	0,778	0,778	0,778	0,611	0,47	0,18	0,09	0	-0,111	-0,222	-0,222	-0,222	-0,167	0,13	0,09	0,05	0	C
134	7	d134s7	So fanden Forscher heraus, dass bilinguale Kinder häufiger unpassende Wörter benutzen, falsche Satzkonstruktionen verwenden oder während des Gesprächs in eine andere Sprache wechseln.	Napríklad, vedci zistili, e bilingválne deti èasto pouívajú nevhodné slová, pouite nesprávne vetné kontrukcie alebo zmeny poèas konverzácie v inom jazyku.	Napríklad, vedci zistili, e bilingválne deti èasto pouívajú nevhodné slová, nesprávne vetné kontrukcie alebo zmenia poèas konverzácie jazyk.	Napríklad vedci zistili, e bilingválne deti pouívajú èastejie nehodiace sa slová, chybné vetné kontrukcie alebo poèas rozhovoru zaènú hovori iným jazykom.	0,429	0,571	0,571	0,571	0,571	0,57	0,35	0,26	0,16	0,429	0,524	0,524	0,524	0,524	0,57	0,35	0,26	0,17	0	-0,047	-0,047	-0,047	-0,047	0	0	0	0,01	C
134	8	d134s8	Der Grund:	dôvod:	Dôvod:	Dôvod:	0	0	0	0	0	1	0	0	0	0	0	0	0	0	1	0	0	0	0	0	0	0	0	0	0	0	0	C
134	9	d134s9	Pro Sprache verfügen sie über weniger Vokabeln.	Pre jazyk majú menej slov.	Pre jazyk majú menej slov.	Majú meniu slovnú zásobu pre jednotlivé jazyky.	0,714	1	1	1	0,857	0,28	0	0	0	0,714	1	1	1	0,857	0,28	0	0	0	0	0	0	0	0	0	0	0	0	C
134	10	d134s10	Das muss kein Nachteil sein.	To nie je nevýhodné.	To nie je nevýhodné.	Nemusí to by nevýhodou.	0,75	1	1	1	0,75	0,25	0	0	0	0,75	1	1	1	0,75	0,25	0	0	0	0	0	0	0	0	0	0	0	0	C
134	11	d134s11	"Durch diese alltäglichen Erfahrungen sind zweisprachige Kinder geübter darin, sprachliche Missverständnisse zu entdecken und dann auch zu korrigieren", erklärt die Entwicklungspsychologin Stephanie Wermelinger.	"Prostredníctvom týchto kadodenných skúseností bilingválne deti vykonávali v objavovaní jazykovým nedorozumeniam a tie k náprave," vysvet¾uje vývojový psychológ Stephanie Wermelinger.	"Prostredníctvom týchto kadodenných skúseností bilingválne deti odkrývali jazykové nedorozumenia a opravovali ich," vysvet¾uje vývojová psychologièka Stephanie Wermelinger.	Dvojjazyèné deti sa pomocou týchto kadodenných skúseností uèia odhali jazykové nedorozumenia a opravi ich, vysvet¾uje vývinová psychologièka Stephanie Wermelinger.	0,632	0,842	0,842	0,842	0,684	0,4	0,15	0,05	0	0,421	0,526	0,526	0,526	0,474	0,57	0,33	0,17	0	-0,211	-0,316	-0,316	-0,316	-0,21	0,17	0,18	0,12	0	C
134	12	d134s12	Herausgefunden haben die Zürcher Forscher das mithilfe des grauen Plüschelefanten Otto:	To bolo preukázané, Zürichu výskumníkom pouitie edá plyový slon Otto:	To bolo dokázané výskumníkmi z Zürichu pouitím edého plyového slona Otta:	Züriskí vedci na to prili pomocou sivého plyového slona, Otta:	0,9	1	1	1	0,9	0,1	0	0	0	0,8	0,9	0,9	0,9	0,8	0,27	0	0	0	-0,1	-0,1	-0,1	-0,1	-0,1	0,17	0	0	0	C
134	13	d134s13	Fürihre Studie spielten Wermelinger und ihr Team mit insgesamt 111 Kindern, die zwischen zwei und drei Jahre alt waren und einsprachig, mit zwei Dialekten (Schweizerdeutsch und Hochdeutsch) oder zweisprachig (Schweizerdeutsch und eine andere Sprache) aufwuchsen.	túdia Fürihre hral Wermelinger a jej tím s celkovým poètom 111 detí, ktorí boli vo veku dva a tri roky a jedným jazykom, s dvoma dialekty (vajèiarskej nemèiny a vysoká nemèina), alebo bilingválnych (vajèiarsky nemeckých a iný jazyk) vyrastal.	Poèas túdie sa hrala Wermelinger a jej tím s celkovým poètom 111 detí, ktoré boli vo veku dva a tri roky a vystali s jedným jazykom, s dvoma dialekty (vajèiarska nemèina a vysoká nemèina), alebo bilingválne (vajèiarsky a iný jazyk).	Wermelinger a jej tím sa poèas ich výskumu hrali s celkovo 111 demi. Tieto deti boli vo veku od dvoch do troch rokov a vyrastali jednojazyène alebo s dvoma dialektmi (vajèiarska a spisovná nemèina) alebo dvojjazyène (vajèiarska nemèina a iný jazyk).	0,512	0,707	0,707	0,707	0,659	0,43	0,22	0,1	0,02	0,415	0,707	0,707	0,707	0,634	0,56	0,27	0,12	0,02	-0,097	0	0	0	-0,025	0,13	0,05	0,02	0	C
134	14	d134s14	Irrtümer aus dem Weg räumen	prizna chyby z cesty	Odstráni chyby z cesty	Odprata nedorozumenia z cesty.	0,75	0,75	0,75	0,75	0,5	0,25	0	0	0	0,75	0,75	0,75	0,75	0,5	0,25	0	0	0	0	0	0	0	0	0	0	0	0	C
134	15	d134s15	Weil Plüschelefant Otto zum Spaziergang aufbrechen wollte, zog die Versuchsleiterin ihm zunächst drei Schuhe an.	Vzh¾adom k tomu, Plyové Slon Otto sa chystal odís na prechádzku, experimentátor spoèiatku ho pritiahol k trom topánky.	Vzh¾adom k tomu, e sa plyový Slon Otto chystal odís na prechádzku, obula mu experimentátorka spoèiatku tri topánky.	Pretoe sa chcel plyový slon Otto vybra na prechádzku, obula mu vedúca výskumu najprv tri topánky.	0,75	0,813	0,813	0,813	0,688	0,33	0,11	0	0	0,5	0,625	0,625	0,625	0,438	0,55	0,35	0,18	0,06	-0,25	-0,188	-0,188	-0,188	-0,25	0,22	0,24	0,18	0,06	C
134	16	d134s16	Den vierten behielt sie in der Hand, gab aber vor, ihn zu suchen.	tvrtý dral ju v ruke, ale predstieral, e ho h¾ada.	tvrtú drala v ruke, ale predstierala, e ju h¾adá.	tvrtú si nechala v ruke a predstierala, e ju h¾adá.	0,6	0,7	0,7	0,7	0,6	0,4	0,11	0	0	0,3	0,3	0,3	0,3	0,3	0,7	0,45	0,25	0,15	-0,3	-0,4	-0,4	-0,4	-0,3	0,3	0,34	0,25	0,15	C
134	17	d134s17	Wenn ein Kind helfen wollte und auf den Schuh zeigte, tat die Forscherin, als wolle das Kind auf ein Bild, das hinter ihr angebracht war, deuten.	Ak diea chcel pomôc, ukázal na topánky, robil výskumného pracovníka, ako by diea na obraze, ktorý bol namontovaný za òou, interpretova.	Ak diea chcelo pomôc, ukázalo na topánku, výskumný pracovník robil tak, akoby diea ukazovalo na obraz, ktorý bol namontovaný za òou.	Akonáhle chcelo diea pomôc a ukázalo na topánku, výskumníèka konala tak, ako keby diea ukazovalo na obraz, ktorý bol za òou.	0,524	0,667	0,667	0,667	0,619	0,47	0,1	0	0	0,286	0,476	0,476	0,476	0,429	0,71	0,4	0,26	0,16	-0,238	-0,191	-0,191	-0,191	-0,19	0,24	0,3	0,26	0,16	C
134	18	d134s18	Sie kreierte ein Missverständnis.	Vytvorila nedorozumenie.	Vytvorila nedorozumenie.	Takto vytvorila nedorozumenie.	0,333	0,333	0,333	0,333	0,333	0,66	0,66	0	0	0,333	0,333	0,333	0,333	0,333	0,66	0,66	0	0	0	0	0	0	0	0	0	0	0	C
134	19	d134s19	Dabei zeigte sich, dass es vor allem die bilingualen Kinder waren, die häufiger den Irrtum aufklärten, um dem Elefanten seinen vierten Schuh zu verschaffen.	Ukázalo sa, e to bolo hlavne bilingválne deti èastejie objasnenie chybu da slona svoj tvrtý topánku.	Ukázalo sa, e to boli hlavne bilingválne deti, ktoré èastejie objasnili chybu a dali slonovi jeho tvrtú topánku.	Tým sa ukázalo, e predovetkým bilingválne deti tento omyl objasnili, aby slonovi zaobstarali jeho tvrtú topánku.	0,625	0,813	0,813	0,813	0,688	0,37	0,06	0	0	0,5	0,688	0,688	0,688	0,5	0,55	0,17	0,06	0	-0,125	-0,125	-0,125	-0,125	-0,188	0,18	0,11	0,06	0	C
134	20	d134s20	Wohl, weil sie es eher gewohnt waren, mit solchen Irrtümern umzugehen.	No, pretoe oni boli viac zvyknutí na rieenie týchto chýb.	No, pretoe oni boli viac zvyknutí na rieenie takýchto chýb.	Azda preto, lebo boli zvyknuté stretáva sa s takýmito nedorozumeniami.	0,909	0,909	0,909	0,909	0,818	0,09	0	0	0	0,909	0,909	0,909	0,909	0,818	0,09	0	0	0	0	0	0	0	0	0	0	0	0	C
134	21	d134s21	"Zweisprachigkeit bedeutet nicht nur, mehr Wörter zu lernen und das Gleiche auf unterschiedliche Art und Weise sagen zu können", sagt Moritz Daum, Professor für Entwicklungspsychologie an der Universität Zürich.	"Dvojjazyènos je nielen nauèi sa viac slov a vedie poveda to isté rôznymi spôsobmi," hovorí Moritz Daum, profesor vývojovej psychológie na univerzite v Zürichu.	"Dvojjazyènos je nielen nauèi sa viac slov a vedie poveda to isté rôznymi spôsobmi," hovorí Moritz Daum, profesor vývojovej psychológie na univerzite v Zürichu.	Dvojjazyènos neznamená len nauèi sa viac slov a vedie to isté poveda odliným spôsobom, hovorí Moritz Daum, profesor vývinovej psychológie na Univerzite v Zürichu.	0,25	0,333	0,333	0,333	0,292	0,75	0,56	0,4	0,28	0,25	0,333	0,333	0,333	0,292	0,75	0,56	0,4	0,28	0	0	0	0	0	0	0	0	0	C
134	22	d134s22	Die Studie zeige vielmehr, dass Zweisprachigkeit auch einen Einfluss darauf hat, wie Kinder komplexe Situationen verstehen und mit ihnen umgehen.	túdia ukazuje skôr to, e bilingvizmus má tie vplyv na to, ako deom pochopi zloité situácie a vysporiada sa s nimi.	túdia ukazuje skôr to, e bilingvizmus má tie vplyv na to, ako deti pochopia zloité situácie a vysporiadajú sa s nimi.	Táto túdia dokonca ukazuje, e dvojjazyènos ovplyvòuje aj detské chápanie komplexných situácii a zaobchádzanie s nimi.	0,938	1	1	1	0,813	0,28	0,05	0	0	0,938	1	1	1	0,813	0,28	0,05	0	0	0	0	0	0	0	0	0	0	0	C
134	23	d134s23	http://www.spiegel.de/gesundheit/psychologie/zweisprachige-kinder-klaeren-irrtuemer-eher-auf-a-1134674.html	http://www.spiegel.de/gesundheit/psychologie/zweisprachige-kinder-klaeren-irrtuemer-eher-auf-a-1134674.html	http://www.spiegel.de/gesundheit/psychologie/zweisprachige-kinder-klaeren-irrtuemer-eher-auf-a-1134674.html	http://www.spiegel.de/gesundheit/psychologie/zweisprachige-kinder-klaeren-irrtuemer-eher-auf-a-1134674.html	0	0	0	0	0	1	0	0	0	0	0	0	0	0	1	0	0	0	0	0	0	0	0	0	0	0	0	C
135	1	d135s1	Forschung absurd	výskum absurdné	Absurdný výskum	Absurdný výskum	0,5	1	1	1	0,5	0,5	0	0	0	0	0	0	0	0	1	1	0	0	-0,5	-1	-1	-1	-0,5	0,5	1	0	0	C
135	1	d135s1	Forschung absurd	výskum absurdné	Absurdný výskum	Absurdný výskum	0,5	1	1	1	0,5	0,5	0	0	0	0	0	0	0	0	1	1	0	0	-0,5	-1	-1	-1	-0,5	0,5	1	0	0	C
135	1	d135s1	Forschung absurd	výskum absurdné	Absurdný výskum	Absurdný výskum	0,5	1	1	1	0,5	0,5	0	0	0	0	0	0	0	0	1	1	0	0	-0,5	-1	-1	-1	-0,5	0,5	1	0	0	C
135	2	d135s2	Die perfekten Lippen	perfektné pery	Perfektné pery	Dokonalé pery	0,5	0,5	0,5	0,5	0	0,5	0	0	0	0,5	0,5	0,5	0,5	0	0,5	0	0	0	0	0	0	0	0	0	0	0	0	C
135	3	d135s3	Forscher wollen objektiv bestimmt haben, wie die perfekten Lippen aussehen.	Výskumníci chcú ma objektívne urèené ako perfektný pery vyzerajú.	Výskumníci chcú ma objektívne urèené ako perfektný pery vyzerajú.	Vedci mienia objektívne urèi, ako v skutoènosti vyzerajú dokonalé pery.	0,6	0,8	0,8	0,8	0,7	0,4	0	0	0	0,6	0,8	0,8	0,8	0,7	0,4	0	0	0	0	0	0	0	0	0	0	0	0	C
135	4	d135s4	Wir finden:	nájdeme:	My myslíme, e:	My si ale myslíme, e:	1	1	1	1	0,8	0	0	0	0	0,4	0,4	0,4	0,4	0,4	0,6	0,3	0	0	-0,6	-0,6	-0,6	-0,6	-0,4	0,6	0,3	0	0	C
135	5	d135s5	Das können Sie auch selbst entscheiden - ganz ohne wissenschaftliche Hilfe.	Môete sa tie rozhodnú pre seba - bez akéhoko¾vek vedeckého podporu.	Môete sa tie rozhodnú pod¾a seba - bez akéhoko¾vek vedeckého podpory.	o tom, ako práve takéto pery vyzerajú, môete rozhodnú aj vy, a to dokonca aj bez vedeckej pomoci.	0,833	0,944	0,944	0,944	0,889	0,16	0	0	0	0,833	0,944	0,944	0,944	0,889	0,16	0	0	0	0	0	0	0	0	0	0	0	0	C
135	6	d135s6	Probieren Sie es aus.	Skús to.	Skúste to.	Tak si to teda vyskúajte.	0,8	0,8	0,8	0,8	0,6	0,2	0	0	0	0,8	0,8	0,8	0,8	0,6	0,2	0	0	0	0	0	0	0	0	0	0	0	0	C
135	7	d135s7	Es gibt wissenschaftliche Zeitschriften, die Woche für Woche Erkenntnisse seriöser Forscher publizieren.	Existujú vedecké èasopisy, ktoré zverejòujú výsledky za týdeò seriózne bádate¾ týdeò.	Existujú vedecké èasopisy, ktoré zverejòujú týdeò èo týdeò výsledky serióznych bádate¾ov.	Existujú vedecké èasopisy, ktoré kadý týdeò publikujú poznatky serióznych výskumníkov.	0,6	0,7	0,7	0,7	0,6	0,54	0,3	0,22	0,12	0,5	0,5	0,5	0,5	0,5	0,63	0,3	0,22	0,12	-0,1	-0,2	-0,2	-0,2	-0,1	0,09	0	0	0	C
135	8	d135s8	Was in "Nature", "Science", "PNAS" oder "The Lancet" steht, hat zumindest das Potenzial, unser Verständnis der Welt voranzubringen und Menschen zu helfen.	Èo je v "Nature", "Science", "PNAS" alebo "The Lancet", aspoò potenciál k námu chápaniu sveta, musí postupova a pomáha ¾uïom.	Èo je v "Nature", "Science", "PNAS" alebo "The Lancet", má aspoò potenciál k námu chápaniu sveta a pomáha ¾uïom.	A vetko, èo je vo vedeckých èasopisoch Nature", Science, PNAS" alebo "The Lancet", má prinajmenom potenciál pohnú s naim chápaním sveta a pomáha najmä ¾uïom.	0,56	0,68	0,68	0,68	0,64	0,4	0,16	0,04	0	0,52	0,56	0,56	0,56	0,56	0,44	0,25	0,13	0,04	-0,04	-0,12	-0,12	-0,12	-0,08	0,04	0,09	0,09	0,04	C
135	9	d135s9	Und dann gibt es "JAMA Facial Plastic Surgery".	A potom sú tu "JAMA tvárovej plastickej chirurgie".	A potom sú tu "JAMA Facial Plastic Surgery".	A potom tu je ete JAMA Facial Plastic Surgery".	0,667	0,778	0,778	0,778	0,778	0,33	0,12	0	0	0,333	0,444	0,444	0,444	0,444	0,66	0,38	0,14	0	-0,334	-0,334	-0,334	-0,334	-0,334	0,33	0,26	0,14	0	C
135	10	d135s10	Die Zeitschrift beschäftigt sich damit, wie Schönheitschirurgen Menschen "schöner" aussehen lassen können - was immer das heißen mag.	Predmet sa zaoberá ako plastickí chirurgovia ¾udia "krásny" èasopis môe vyzera - èo to znamená.	Èasopis sa zaoberá ako robia plastickí chirurgovia ¾udí "krásnymi" no neplatí to vdy..	Tento èasopis sa zaoberá témou, ako môu plastickí chirurgovia urobi ¾udí "krajími" - takýmto slovom to môeme ete stále nazva.	0,6	0,75	0,75	0,75	0,65	0,4	0,1	0	0	0,6	0,6	0,6	0,6	0,6	0,4	0,16	0,05	0	0	-0,15	-0,15	-0,15	-0,05	0	0,06	0,05	0	C
135	11	d135s11	Der meistgelesene Artikel der vergangenen 30 Tage:	Najèítanejie príbeh o posledných 30 dòoch:	Najèítanejie èlánok za posledných 30 dòoch:	Najèítanejí èlánok za posledných 30 dní bol:	0,714	0,714	0,714	0,714	0,571	0,28	0,17	0	0	0,429	0,429	0,429	0,429	0,286	0,57	0,51	0,42	0,28	-0,285	-0,285	-0,285	-0,285	-0,285	0,29	0,34	0,42	0,28	C
135	12	d135s12	Wie man mit einer bestimmten Lifting-Methode das Gesicht verjüngt.	Ako omladzuje tvár s konkrétnym spôsobu zdvihu.	Ako omladi tvár s konkrétnym spôsobu liftingu.	Ako si môeme omladi tvár pomocou peciálnej liftingovej metódy.	0,778	0,778	0,778	0,778	0,778	0,22	0	0	0	0,667	0,667	0,667	0,667	0,667	0,33	0,12	0	0	-0,111	-0,111	-0,111	-0,111	-0,111	0,11	0,12	0	0	C
135	13	d135s13	Das neueste Untersuchungsobjekt ist:	Poslednej skúky sa:	Poslednej predmetom výskumu je:	Posledným predmetom vyetrovania je:	1	1	1	1	0,75	0	0	0	0	0,5	0,5	0,5	0,5	0,25	0,5	0	0	0	-0,5	-0,5	-0,5	-0,5	-0,5	0,5	0	0	0	C
135	14	d135s14	Wie groß sind die perfekten Lippen?	Aké ve¾ké sú dokonalými pery?	Aké ve¾ké sú perfektné pery?	Aké ve¾ké sú dokonalé pery?	0,2	0,2	0,2	0,2	0,2	0,8	0,5	0,33	0	0,2	0,2	0,2	0,2	0,2	0,8	0,5	0,33	0	0	0	0	0	0	0	0	0	0	C
135	15	d135s15	Genauer gesagt die perfekten Lippen von Frauen.	Presnejie povedané, perfektné pery ien.	Presnejie povedané, perfektné pery ien.	Presnejie povedané, dokonalé pery ien.	0,2	0,2	0,2	0,2	0,2	0,8	0,5	0	0	0,2	0,2	0,2	0,2	0,2	0,8	0,5	0	0	0	0	0	0	0	0	0	0	0	C
135	16	d135s16	Noch genauer gesagt die perfekten Lippen von weißen Frauen zwischen 18 und 25 Jahren.	Ete presnejie pecifikované, perfektné pery bielych ien vo veku 18 a 25 rokov.	Ete presnejie pecifikované, perfektné pery bielych ien vo veku 18 a 25 rokov.	A ak by sme to chceli definova ete presnejie, dokonalé pery bielych ien vo veku od 18 do 25 rokov.	0,5	0,55	0,55	0,55	0,55	0,5	0,32	0,17	0,13	0,5	0,55	0,55	0,55	0,55	0,5	0,32	0,17	0,13	0	0	0	0	0	0	0	0	0	C
135	17	d135s17	Dazu wurden insgesamt rund 600 Probanden in zwei Runden Fotos von Gesichtern gezeigt.	Vzh¾adom k tomu, celkovo 600 subjektov bolo ukázané v dvoch kolách obrazy tvárí.	Vzh¾adom k tomu, celkovo 600 subjektom boli ukázané v dvoch kolách obrazy tvárí.	Celkovo sme ukázali pribline 600 dobrovo¾níkom dve kolá fotografií rôznych tvárí.	0,909	1	1	1	0,818	0,23	0	0	0	0,909	1	1	1	0,818	0,23	0	0	0	0	0	0	0	0	0	0	0	0	C
135	18	d135s18	Die Lippengröße wurde mittels digitaler Bildbearbeitung variiert.	Ve¾kos peru meni pomocou digitálneho spracovania obrazu.	Ve¾kos pier bola zmenená pomocou digitálneho spracovania obrazu.	Ve¾kos pier bola na fotografiách digitálne pozmenená.	0,857	0,857	0,857	0,857	0,857	0,14	0	0	0	0,714	0,714	0,714	0,714	0,714	0,37	0,28	0,16	0	-0,143	-0,143	-0,143	-0,143	-0,143	0,23	0,28	0,16	0	C
135	19	d135s19	Die Teilnehmer. Das Ergebnis: mussten jeweils die Attraktivität bewerten	Úèastníci museli hodnoti príalivos kadého z nich.	Úèastníci museli hodnoti príalivos kadého z nich.	Úèastníci mali hodnoti atraktívnos jednotlivých pier.	0,833	0,833	0,833	0,833	0,833	0,28	0	0	0	0,833	0,833	0,833	0,833	0,833	0,28	0	0	0	0	0	0	0	0	0	0	0	0	C
135	20	d135s20	http://jamanetwork.com/journals/jamafacialplasticsurgery/fullarticle/2601230	http://jamanetwork.com/journals/jamafacialplasticsurgery/fullarticle/2601230	http://jamanetwork.com/journals/jamafacialplasticsurgery/fullarticle/2601230	http://jamanetwork.com/journals/jamafacialplasticsurgery/fullarticle/2601230	1	1	0	1	0	0	0	0	0	1	1	0	1	0	0	0	0	0	0	0	0	0	0	0	0	0	0	C
135	21	d135s21	Artikel in JAMA Facial Plastic Surgery	výsledok:	Èlánok v JAMA Facial Plastic Surgery	Èlánok v JAMA Facial Plastic Surgery	1	1	1	1	0,833	0	0	0	0	0	0	0	0	0	1	1	1	1	-1	-1	-1	-1	-0,833	1	1	1	1	C
135	22	d135s22	Bei den perfekten Lippen ist die Unterlippe doppelt so groß wie die Oberlippe.	? Pre dokonalé pery, spodná výstupok je dvakrát tak ve¾ký ako horná pera.	U dokonalých pier je spodná pera dvakrát tak ve¾ká ako horná pera.	Pri dokonalých perách je spodná pera dvakrát väèia ako horná.	0,7	0,9	0,9	0,9	0,8	0,46	0,08	0	0	0,5	0,5	0,5	0,5	0,4	0,66	0,36	0,2	0,11	-0,2	-0,4	-0,4	-0,4	-0,4	0,2	0,28	0,2	0,11	C
135	23	d135s23	Die Fläche der Lippen nimmt zehn Prozent des unteren Gesichtsdrittels ein.	? Oblas pier trvá desa percent dolnej tretine tváre.	Plocha pier zaberá desa percent dolnej tretiny tváre.	Plocha, ktorú dokonalé pery zaberajú na tvári, tvorí 10 percent zo spodnej tretiny tváre.	0,857	0,857	0,857	0,857	0,786	0,14	0	0	0	0,786	0,786	0,786	0,786	0,714	0,21	0,08	0	0	-0,071	-0,071	-0,071	-0,071	-0,072	0,07	0,08	0	0	C
135	24	d135s24	Sie finden das absurd?	Nájdete absurdné?	Povaujete to za absurdné?	Myslíte si, e je to absurdné?	0,833	0,833	0,833	0,833	0,667	0,16	0	0	0	0,667	0,833	0,833	0,833	0,667	0,33	0	0	0	-0,166	0	0	0	0	0,17	0	0	0	C
135	25	d135s25	Wir auch.	Tie sme.	My tie.	My tie.	0,5	1	1	1	0,5	0,5	0	0	0	0	0	0	0	0	1	1	0	0	-0,5	-1	-1	-1	-0,5	0,5	1	0	0	C
135	26	d135s26	In einem nicht ganz ernst gemeinten Wettbewerb können Sie daher hier die schönsten Lippen wählen - ganz unwissenschaftlich und natürlich für Männer und Frauen.	V nie celkom vánu konkurenciu, môete si teda vybra tú najkrajiu pery - úplne nevedecké a, samozrejme, pre muov aj eny.	V jednej, nie ve¾mi váne vnímanej súai, si môete teda vybra tie najkrajie pery - úplne neodborne a samozrejme, u muov aj ien.	V jednej, nie ve¾mi váne vnímanej súai, si môete vybra tie najkrajie pery - úplne nevedecky a samozrejme, takisto u muov, ako aj u ien.	0,52	0,56	0,56	0,56	0,56	0,48	0,12	0,04	0	0,12	0,2	0,2	0,2	0,2	0,84	0,62	0,48	0,41	-0,4	-0,36	-0,36	-0,36	-0,36	0,36	0,5	0,44	0,41	C
135	27	d135s27	Finden Sie heraus, ob Sie das Ergebnis der Forscher bestätigen - und wenn nicht, ist es auch egal.	Zistite si, èi sa potvrdil výsledok výskumu - a ak nie, na tom nezáleí.	Zistite si, èi sa potvrdil výsledok výskumu - a ak nie, na tom nezáleí.	Takto zistíte, èi sa výsledok výskumníkov potvrdí - a ak nie, je to taktie jedno.	0,533	0,6	0,6	0,6	0,533	0,46	0,28	0,15	0,08	0,533	0,6	0,6	0,6	0,533	0,46	0,28	0,15	0,08	0	0	0	0	0	0	0	0	0	C
135	28	d135s28	Schönheit liegt, so heißt es ja, im Auge des Betrachters.	Krása je, hovoria áno, oko diváka.	Krása spoèíva, ako sa hovorí, v oku diváka.	Ako sa èasto hovorí, krása spoèíva v oku pozorovate¾a.	0,889	1	1	1	0,889	0,11	0	0	0	0,222	0,667	0,667	0,667	0,556	0,77	0,38	0	0	-0,667	-0,333	-0,333	-0,333	-0,333	0,66	0,38	0	0	C
135	29	d135s29	Hier abstimmen für die schönsten Frauenlippen - danach können Sie im Slider auch sehen, wie andere Leser abgestimmt haben und zu wem Ihr Lieblingsmund gehört ("Ihre Wahl").	Hlasujte tu najkrajia ena pery - potom môete vidie jazdca, ako ostatní èitatelia hlasovali, a kto je vá ob¾úbený ústnu èas ( "Vaa vo¾ba").	Tu zahlasujete za najkrajia enské pery - potom môete vidie na jednotlivých slajdoch, ako hlasovali ostatní èitatelia, a komu patria najob¾úbenejie pery ( "Vaa vo¾ba").	Tu si zvolíte najkrajie enské pery - následne môete na jednotlivých stranách zbada ako hlasovali ostatní èitatelia a komu patria najob¾úbenejie pery. (Vaa vo¾ba)	0,583	0,875	0,875	0,875	0,75	0,41	0,08	0	0	0,375	0,417	0,417	0,417	0,417	0,68	0,5	0,34	0,27	-0,208	-0,458	-0,458	-0,458	-0,333	0,27	0,42	0,34	0,27	C
135	30	d135s30	http://www.spiegel.de/wissenschaft/mensch/schoenheit-wie-die-perfekten-lippen-aussehen-a-1135061.html	http://www.spiegel.de/wissenschaft/mensch/schoenheit-wie-die-perfekten-lippen-aussehen-a-1135061.html	http://www.spiegel.de/wissenschaft/mensch/schoenheit-wie-die-perfekten-lippen-aussehen-a-1135061.html	http://www.spiegel.de/wissenschaft/mensch/schoenheit-wie-die-perfekten-lippen-aussehen-a-1135061.html	0	0	0	0	0	1	0	0	0	0	0	0	0	0	1	0	0	0	0	0	0	0	0	0	0	0	0	C
136	1	d136s1	REUTERS	REUTERS	REUTERS	Reuters	0	0	0	0	0	1	0	0	0	0	0	0	0	0	1	0	0	0	0	0	0	0	0	0	0	0	0	B
136	2	d136s2	Cannabis-Ernte in Israel	Konope zber v Izraeli	Zber konopy v Izraeli	Konopa siata, Izrael	1	1	1	1	1	0	0	0	0	1	1	1	1	1	0	0	0	0	0	0	0	0	0	0	0	0	0	B
136	3	d136s3	Montag, 20.02.2017 10:58 Uhr	Pondelok, 20/02/2017 10:58	Pondelok, 20/02/2017 10:58	Pondelok, 20.02.2017 10:58	0,333	0,333	0,333	0,333	0,333	0,66	0	0	0	0,333	0,333	0,333	0,333	0,333	0,66	0	0	0	0	0	0	0	0	0	0	0	0	B
136	4	d136s4	Medizinisches Cannabis Sehr beliebt, kaum erforscht	Lieèivé konope Ve¾mi ob¾úbená, ve¾mi málo výskumov	Lieèivá konopa Ve¾mi ob¾úbená, ve¾mi málo preskúmaná	Konopa lekárska: Ve¾mi ob¾úbená, sotva preskúmaná	0,833	0,833	0,833	0,833	0,667	0,42	0,16	0	0	0,5	0,667	0,667	0,667	0,5	0,71	0,16	0	0	-0,333	-0,166	-0,166	-0,166	-0,167	0,29	0	0	0	B
136	5	d136s5	Schwerkranke Patienten in Deutschland können bald Cannabis auf Rezept erhalten, bezahlt von der Krankenkasse.	Kriticky chorých pacientov v Nemecku môe èoskoro získa konope na predpis sa vzahuje zdravotného poistenia.	Kriticky chorí pacienti si budú môc v Nemecku èoskoro necha predpísa u lekára konopu, preplatenú zdravotnou poisovòou.	ako chorí pacienti v Nemecku si èoskoro budú môc necha u lekára predpísa konopu, preplatenú zdravotnou poisovòou.	0,824	0,824	0,824	0,824	0,765	0,17	0,06	0	0	0,176	0,588	0,588	0,588	0,412	0,84	0,33	0,05	0	-0,648	-0,236	-0,236	-0,236	-0,353	0,67	0,27	0,05	0	B
136	6	d136s6	Doch welche Nebenwirkungen gibt es?	Ale aké sú ved¾ajie úèinky?	Ale aké sú jej ved¾ajie úèinky?	Avak aké sú jej ved¾ajie úèinky?	0,333	0,333	0,333	0,333	0,167	0,66	0,41	0	0	0,167	0,167	0,167	0,167	0	0,83	0,8	0,75	0,66	-0,166	-0,166	-0,166	-0,166	-0,167	0,17	0,39	0,75	0,66	B
136	7	d136s7	Und welche Dosis ist empfehlenswert?	A èo dávka sa odporúèa?	A aká dávka sa odporúèa?	A aké dávky sa odporúèajú?	0,6	0,6	0,6	0,6	0,6	0,4	0	0	0	0,6	0,6	0,6	0,6	0,6	0,4	0	0	0	0	0	0	0	0	0	0	0	0	B
136	8	d136s8	Cannabis ist die am häufigsten konsumierte illegale Droge in Deutschland.	Konope je najèastejie uívanou nelegálnou drogou v Nemecku.	Konope je najèastejie uívanou nelegálnou drogou v Nemecku.	Konopa je najèastejie uívanou drogou v Nemecku	0,286	0,286	0,286	0,286	0,143	0,75	0,57	0,33	0	0,286	0,286	0,286	0,286	0,143	0,75	0,57	0,33	0	0	0	0	0	0	0	0	0	0	B
136	9	d136s9	In einigen Ländern ist die Pflanze aber auch als Medizin zugelassen, vor allem für chronische Schmerzpatienten, denen alle konventionellen Mittel nicht ausreichend helfen.	V niektorých krajinách rastlín, ale je tie schválený ako liek, a to najmä u pacientov s chronickou bolesou, kde sú vetky bené prostriedky nepomôu dos.	V niektorých krajinách je rastlina povolená aj ako liek, a to najmä pre pacientov s chronickými bolesami, ktorým vetky bené prostriedky viac nepomôu.	V niektorých krajinách je táto rastlina povolená aj ako liek, najmä pre chronicky chorých pacientov, ktorým vetky konvenèné prostriedky u dostatoène nepomáhajú.	0,682	0,818	0,818	0,818	0,682	0,4	0,12	0,04	0	0,364	0,5	0,5	0,5	0,409	0,65	0,4	0,23	0,15	-0,318	-0,318	-0,318	-0,318	-0,273	0,25	0,28	0,19	0,15	B
136	10	d136s10	Ab März gibt es dann auch in Deutschland Cannabis für Schwerkranke auf Rezept.	V marci, tam je potom tie v Nemecku konope pre ako chorých pacientov na predpis.	V marci budú môc ako chorí pacienti dosta konopu na predpis aj v Nemecku.	Od marca bude moné da si predpísa konopu u lekára aj v Nemecku.	1	1	1	1	0,846	0,2	0,07	0	0	0,769	0,769	0,769	0,769	0,692	0,35	0,15	0,08	0	-0,231	-0,231	-0,231	-0,231	-0,154	0,15	0,08	0,08	0	B
136	11	d136s11	Doch es gibt viele Fragen:	Ale existuje ve¾a otázok:	Ale existuje ve¾a otázok:	Avak existuje mnoho otázok:	0,5	0,5	0,5	0,5	0,25	0,5	0	0	0	0,5	0,5	0,5	0,5	0,25	0,5	0	0	0	0	0	0	0	0	0	0	0	0	B
136	12	d136s12	Wie sicher ist die Einnahme?	Ako bezpeèné je dávka?	Je bezpeèné jej uívanie?	Je uívanie konopy bezpeèné?	0,5	1	1	1	0,75	0,5	0	0	0	0,25	0,75	0,75	0,75	0,75	0,75	0	0	0	-0,25	-0,25	-0,25	-0,25	0	0,25	0	0	0	B
136	13	d136s13	Welche Nebenwirkungen drohen?	Aké ved¾ajie úèinky ohrozi?	Aké ved¾ajie úèinky hrozia?	Aké ved¾ajie úèinky hrozia?	0,25	0,25	0,25	0,25	0,25	0,75	0,66	0,5	0	0	0	0	0	0	1	1	1	1	-0,25	-0,25	-0,25	-0,25	-0,25	0,25	0,34	0,5	1	B
136	14	d136s14	Was sind mögliche Langzeiteffekte?	Aké sú moné dlhodobé úèinky?	Aké sú moné dlhodobé úèinky?	Aké sú moné dlhodobé úèinky?	0	0	0	0	0	1	1	1	1	0	0	0	0	0	1	1	1	1	0	0	0	0	0	0	0	0	0	B
136	15	d136s15	Und welche Dosierung ist überhaupt empfehlenswert?	A aké dávkovanie je odporúèané vôbec?	A aké dávkovanie je vôbec odporúèané?	A aké dávkovanie je odporúèané?	0,2	0,2	0,2	0,2	0,2	0,83	0,8	0,75	0,66	0,2	0,2	0,2	0,2	0,2	0,83	0,6	0,5	0,33	0	0	0	0	0	0	-0,2	-0,25	-0,33	B
136	16	d136s16	Auf all diese Fragen gibt es bisher nur unzureichende Antworten.	Na vetky tieto otázky existuje nenaplnená odpovede.	Vetky tieto otázky sú doposia¾ nezodpovedané.	Na vetky tieto otázky zatia¾ neexistujú dostatoèné odpovede.	0,375	0,375	0,375	0,375	0,375	0,62	0,43	0,35	0,21	0,625	0,625	0,625	0,625	0,625	0,37	0,3	0,18	0	0,25	0,25	0,25	0,25	0,25	-0,25	-0,13	-0,17	-0,21	B
136	17	d136s17	Normalerweise durchlaufen Medikamente, ehe sie auf den Markt kommen, diverse Studien, in denen unter anderem die Sicherheit erforscht wird.	Za normálnych okolností prostredníctvom liekov, ne sa dostanú na trh, rôzne túdie, v ktorej okrem iného, bezpeènos je preskúmaná.	Za normálnych okolností sa vykonávajú rôzne túdie, ne sa dostanú lieky na trh, v ktorých je okrem iného preskúmaná ich bezpeènos.	Obvykle skôr ne nejaký liek príde na trh, musí prejs rozliènými túdiami, v ktorých sa okrem iného skúma aj ich bezpeènos.	0,619	0,857	0,857	0,857	0,714	0,38	0,1	0	0	0,571	0,762	0,762	0,762	0,571	0,5	0,19	0	0	-0,048	-0,095	-0,095	-0,095	-0,143	0,12	0,09	0	0	B
136	18	d136s18	Besser als Placebo?	Lepie ako placebo?	Lepie ako placebo?	Lepie ne placebo?	0,333	0,333	0,333	0,333	0,333	0,66	0	0	0	0,333	0,333	0,333	0,333	0,333	0,66	0	0	0	0	0	0	0	0	0	0	0	0	B
136	19	d136s19	Medizinisches Cannabis aber hat oft einen anderen Weg genommen.	Medicinal cannabis, ale èasto vydali inou cestou.	Lekárska konopa sa ale vydala inou cestou.	Lekárska konopa sa vak èasto uberala inou cestou	0,625	0,625	0,625	0,625	0,5	0,37	0,14	0	0	0,375	0,375	0,375	0,375	0,375	0,62	0,43	0,17	0	-0,25	-0,25	-0,25	-0,25	-0,125	0,25	0,29	0,17	0	B
136	20	d136s20	In Kanada beispielsweise sind Bürger in den Neunzigerjahren vor Gericht gezogen, um ihr Recht auf Cannabis als Medikament einzuklagen.	V Kanade, napríklad, obèania sú kreslené v devädesiatych rokoch k súdu presadi svoje právo na konope ako liek.	Napríklad v Kanade sa obèania v devädesiatych rokoch snaili pred súdom presadi svoje právo na konopu ako liek.	Napríklad v Kanade sa v 90. rokoch obèania snaili presadi pred súdom právo konopy ako lieku.	0,563	0,813	0,813	0,813	0,688	0,5	0,05	0	0	0,313	0,563	0,563	0,563	0,5	0,72	0,23	0,12	0,06	-0,25	-0,25	-0,25	-0,25	-0,188	0,22	0,18	0,12	0,06	B
136	21	d136s21	Inzwischen gilt das einem weiteren Gerichtsurteil zufolge nicht nur für getrocknetes Cannabis, sondern auch für Blüten oder Öle, die Kanadier mit einer entsprechenden Erlaubnis kaufen können.	Zatia¾ sa to týka ïalieho rozhodnutia súdu Pod¾a môe kúpi nielen pre suené konope, ale aj pre kvety alebo oleje, ktoré Kanaïania s prísluným povolením.	Medzitým dolo k ïaliemu rozhodnutiu súdu, pod¾a ktorého si èlovek v Kanade môe kúpi nielen suené konope, ale aj konopu vo forme kvetov alebo olejov.	Medzièasom dolo aj k ïaliemu súdnemu rozhodnutiu, ktoré platí nie len pre suenú konopu, ale tie pre kvety alebo oleje, ktoré môu Kanaïania nakupova s prísluným povolením.	0,519	0,593	0,593	0,593	0,556	0,44	0,23	0,16	0,08	0,704	0,852	0,852	0,852	0,778	0,29	0,03	0	0	0,185	0,259	0,259	0,259	0,222	-0,15	-0,2	-0,16	-0,08	B
136	22	d136s22	Systematisch erforscht werden mögliche Nebenwirkungen und Wirkungen jedoch erst seit Kurzem.	sa preskúma systematicky moných ved¾ajích úèinkov a efektov, ale len nedávno.	Systematicky sa skúmali moné ved¾ajie úèinky a efekty len nedávno.	Moné ved¾ajie úèinky a vplyvy sa systematicky skúmali avak len prednedávnom.	0,636	0,909	0,909	0,909	0,818	0,36	0	0	0	0,273	0,818	0,818	0,818	0,636	0,72	0,3	0,22	0,12	-0,363	-0,091	-0,091	-0,091	-0,182	0,36	0,3	0,22	0,12	B
136	23	d136s23	Gute wissenschaftliche Belege gibt es dafür, dass Cannabis bei chronischem Schmerz helfen kann und bei Übelkeit während einer Chemotherapie besser hilft als Placebo.	Dostatoènými vedeckými dôkazmi je tam, e konope môe pomôc s chronickou bolesou a lepie pomáha nevo¾nos pri chemoterapii v porovnaní s placebom.	Dostatoèným vedeckým dôkazom je to, e konope môe pomôc s chronickou bolesou a zmieròuje tie nevo¾nos pri chemoterapii lepie ako placebo.	Existujú dostatoèné vedecké dôkazy, e konopa môe pomôc pri chronických bolestiach, a pri nevo¾nosti poèas chemoterapie pomáha lepie ako placebo.	0,7	0,9	0,9	0,9	0,8	0,31	0,04	0	0	0,6	0,7	0,7	0,7	0,65	0,38	0,15	0,05	0	-0,1	-0,2	-0,2	-0,2	-0,15	0,07	0,11	0,05	0	B
136	24	d136s24	Ebenso könne es die schmerzhaften Muskelanspannungen und Verkrampfungen bei Multipler Sklerose lindern, sagt Staci Gruber von der Harvard Medical School auf der US-Wissenschaftskonferenz AAAS in Boston.	Podobne, mohlo by to zmierni bolestivé svalové napätie a kàèov pri roztrúsenej skleróze, hovorí Staci Gruber z Harvard Medical School v americkom sci konferencii AAAS v Bostone.	Podobne by mohla zmierni bolestivé svalové napätie a kàèe pri skleróze Multiplex, hovorí Staci Gruberová z Harvardskej lekárskej fakulty na americkej vedeckej konferencii AAAS v Bostone.	Rovnako dokáe zmierni bolestivé svalové napätie a kàèe pri skleróze Multiplex, povedal Staci Gruber z Harvardskej lekárskej koly na americkej vedeckej konferencii Americkej asociácie pre rozvoj vedy (AAAS) v Bostone.	0,567	0,667	0,667	0,667	0,6	0,46	0,24	0,14	0,07	0,333	0,4	0,4	0,4	0,367	0,63	0,48	0,36	0,26	-0,234	-0,267	-0,267	-0,267	-0,233	0,17	0,24	0,22	0,19	B
136	25	d136s25	Bei allen anderen Beschwerden ist die Datenlage dünn.	Pri vetkých ostatných saností, dáta vrstva je tenká.	Pri vetkých ostatných sanostiach existuje málo informácií.	Pri vetkých ostatných sanostiach sú dôkazy nedostaèujúce.	0,714	0,714	0,714	0,714	0,714	0,37	0,28	0,16	0	0,429	0,429	0,429	0,429	0,429	0,57	0,5	0,4	0,25	-0,285	-0,285	-0,285	-0,285	-0,285	0,2	0,22	0,24	0,25	B
136	26	d136s26	2015 hatte ein internationales Forscherteam 28 Datenbanken auf der Suche nach Studien durchgeforstet, die sich mit der Wirkung von Cannabis als Medikament auseinandergesetzt hatten.	2015 mal medzinárodným výskumným tímom 28 databáz pri h¾adaní túdií durchgeforstet, ktorí sa zaoberal úèinkami konope ako liek.	V roku 2015 preskúmal medzinárodný výskumným tímom 28 databáz pri h¾adaní túdií, ktoré sa zaoberali úèinkami konopy ako lieku.	Medzinárodný tím výskumníkov v roku 2015 preskúmal pri h¾adaní túdií 28 databáz, ktoré by dokázali presadi vplyv lieèivých úèinkov konopy.	0,7	0,85	0,85	0,85	0,8	0,3	0,15	0,05	0	0,4	0,75	0,75	0,75	0,65	0,59	0,31	0,16	0,05	-0,3	-0,1	-0,1	-0,1	-0,15	0,29	0,16	0,11	0,05	B
137	1	d137s1	Mike Pence widens US rift with Europe over Nato defence spending	Mike Pence roziruje amerických roztrku s Európou nad výdavkami na obranu NATO	Mike Pence roziruje americký spor s Európou týkajúci sa výdavkov na obranu NATO	Mike Pence prehlbuje spor Spojených tátov s Európou týkajúci sa výdavkov na obranu organizácie Nato	0,533	0,533	0,533	0,533	0,533	0,46	0,21	0	0	0,267	0,333	0,333	0,333	0,333	0,73	0,5	0,39	0,34	-0,266	-0,2	-0,2	-0,2	-0,2	0,27	0,29	0,39	0,34	C
137	2	d137s2	On first visit to Europe since taking office, US vice-president tells Munich conference Nato allies must step up their contributions	Na prvej návteve Európy od nástupu do úradu, americký viceprezident hovorí mníchovskou konferencii NATO spojenci musia zvýi svoje príspevky	Na prvej návteve Európy od nástupu do úradu, americký viceprezident hovorí na mníchovskej konferencii NATO, e spojenci musia zvýi svoje príspevky	Na svojej prvej návteve Európy, odkedy prevzal úrad, americký viceprezident na konferencii v Mníchove tvrdí, e spojenci organizácie NATO musia zvýi svoje príspevky	0,391	0,565	0,565	0,565	0,565	0,56	0,27	0,14	0,05	0,348	0,522	0,522	0,522	0,522	0,65	0,31	0,14	0,05	-0,043	-0,043	-0,043	-0,043	-0,043	0,09	0,04	0	0	C
137	4	d137s4	On his first visit to Europe since taking office, Mike Pence said some of our largest allies do not have a credible path towards paying their share of Natos financial burden.	Na svojej prvej návteve Európy od nástupu do úradu, Mike Pence povedal: "niektoré z naich najväèích spojencov nemajú vierohodnou cestu" k plateniu svoj podiel na finanènej záae NATO.	Na svojej prvej návteve Európy od nástupu do úradu, Mike Pence povedal: "Niektorí z naich najväèích spojencov nemajú vierohodnoú cestu k splateniu svojho podielu finanènej záae NATO.	Poèas jeho prvej návtevy Európy odkedy prevzal úrad Mike Pence povedal: niektorí z vaich najväèích spojencov nekráèajú vierohodnou cestou k splateniu svojho podielu finanèného bremena organizácie NATO.	0,63	0,63	0,63	0,63	0,593	0,39	0,11	0,03	0	0,556	0,556	0,556	0,556	0,519	0,46	0,22	0,11	0,04	-0,074	-0,074	-0,074	-0,074	-0,074	0,07	0,11	0,08	0,04	C
137	5	d137s5	Although he did not name individual countries, his targets included Germany, France and Italy.	Hoci nemal vymenova jednotlivé krajiny, jeho ciele zahrnuté Nemecko, Francúzsko a Taliansko.	Hoci nemenoval jednotlivé krajiny, jeho ciele zahàòajú Nemecko, Francúzsko a Taliansko.	Napriek tomu, e krajiny nemenoval jednotlivo, jeho cie¾om je Nemecko, Francúzsko a Taliansko.	0,538	0,615	0,615	0,615	0,538	0,46	0,25	0,18	0,1	0,462	0,538	0,538	0,538	0,462	0,53	0,25	0,18	0,1	-0,076	-0,077	-0,077	-0,077	-0,076	0,07	0	0	0	C
137	6	d137s6	The time has come to do more, he said.	"Nastal èas, aby sa viac," povedal.	"Nastal èas, aby sa urobilo viac," povedal.	Nastal èas urobi viac, povedal.	0,8	0,8	0,8	0,8	0,6	0,33	0	0	0	1	1	1	1	0,6	0,28	0	0	0	0,2	0,2	0,2	0,2	0	-0,05	0	0	0	C
137	7	d137s7	This section of his speech to the Munich security conference, which is being attended by 500 delegates including government leaders and defence and foreign ministers from around the world, was greeted with lukewarm applause.	Táto èas jeho prejavu na bezpeènostnej konferencii v Mníchove, ktorý sa zúèastnilo 500 delegátov, vrátane vládnych predstavite¾ov a obrany a zahranièných vecí z celého sveta, bol pozdravený s vlanou potleskom.	Táto èas jeho prejavu na bezpeènostnej konferencii v Mníchove, ktorej sa zúèastnilo 500 delegátov, vrátane vládnych predstavite¾ov a ministrov obrany a zahranièných vecí z celého sveta, sa stretla s vlaným potleskom.	Táto èas jeho prejavu na bezpeènostnej konferencii v Mníchove, na ktorej sa zúèastnilo 500 delegátov vrátane vládnych lídrov, lídrov obrany a zahranièncýh ministrov z celého sveta, sa stretla s vlaným aplauzom.	0,258	0,323	0,323	0,323	0,323	0,7	0,53	0,41	0,32	0,129	0,226	0,226	0,226	0,226	0,87	0,7	0,58	0,5	-0,129	-0,097	-0,097	-0,097	-0,097	0,17	0,17	0,17	0,18	C
137	8	d137s8	He was speaking immediately after the German chancellor, Angela Merkel, made it clear she would not be bullied by the US over defence spending.	On bol okamite hovori po tom, èo nemecká kancelárka Angela Merkelová dala jasne najavo, e by nemal by nútený USA cez obranu výdavkov.	Hovoril hneï po tom, èo nemecká kancelárka Angela Merkelová dala jasne najavo, e sa nenechá zastraova USA kvôli zvyovaniu výdavkov.	Rozprával ihneï po tom, ako nemecká kancelárka Angela Merkelová dala jasne najavo, e sa nenechá zastraova Spojenými tátmi kvôli výdavkom na obranu.	0,545	0,636	0,636	0,636	0,545	0,47	0,36	0,28	0,25	0,364	0,364	0,364	0,364	0,318	0,63	0,52	0,45	0,42	-0,181	-0,272	-0,272	-0,272	-0,227	0,16	0,16	0,17	0,17	C
137	9	d137s9	She said Germany had made a promise to increase defence over the next decade and would fulfil that commitment rather than be forced into the faster rises that Trump is looking for.	Povedala, e Nemecko urobil s¾ub zvýi obranu cez nasledujúce desaroèie a bol by splnenie tohto záväzku, skôr ne by nútený do rýchlejích stúpa e Trump je h¾adajú.	Povedala, e Nemecko s¾úbilo, e zvýi obranu poèas nasledujúceho desaroèia a radej by splnilo tento záväzok, ne by malo by nútené do rýchlejích zvýenia výdavkov, ktoré iada Trump.	Povedala, e Nemecko pris¾úbilo zvýi obranu na nasledujúce desaroèie a radej splní tento záväzok ne by malo by nútené do rýchleho zvýenia, ktoré vyaduje Trump.	0,56	0,68	0,68	0,68	0,64	0,51	0,19	0,08	0	0,48	0,48	0,48	0,48	0,48	0,65	0,32	0,18	0,11	-0,08	-0,2	-0,2	-0,2	-0,16	0,14	0,13	0,1	0,11	C
137	10	d137s10	Merkel said the focus on defence spending could be misleading.	Merkelová povedal, e zameranie na výdavkoch na obranu by mohli by zavádzajúce.	Merkelová povedal, e zameranie na výdavky na obranu by mohlo by zavádzajúce.	Merkelová sa vyjadrila, e zameranie sa na výdavky obrany by mohlo by zavádzajúce.	0,462	0,538	0,538	0,538	0,538	0,61	0,16	0	0	0,308	0,385	0,385	0,385	0,385	0,76	0,41	0,18	0,1	-0,154	-0,153	-0,153	-0,153	-0,153	0,15	0,25	0,18	0,1	C
137	10	d137s10	Merkel said the focus on defence spending could be misleading.	Merkelová povedal, e zameranie na výdavkoch na obranu by mohli by zavádzajúce.	Merkelová povedal, e zameranie na výdavky na obranu by mohlo by zavádzajúce.	Merkelová sa vyjadrila, e zameranie sa na výdavky obrany by mohlo by zavádzajúce.	0,462	0,538	0,538	0,538	0,538	0,61	0,16	0	0	0,308	0,385	0,385	0,385	0,385	0,76	0,41	0,18	0,1	-0,154	-0,153	-0,153	-0,153	-0,153	0,15	0,25	0,18	0,1	C
137	11	d137s11	Even if Germany was to spend more, there was not the military capacity available to invest in. She added that Germany saw spending on development in countries in Africa and elsewhere as vital to security as military spending.	Dokonca aj keï Nemecko bolo minú viac, nebol vojenský potenciál k dispozícii investova. Dodala, e Nemecko videl výdavky na vývoj v krajinách v Afrike aj inde ivotne dôleité pre bezpeènos, ako vojenských výdavkov.	Dokonca aj keby Nemecko malo minú viac, nebola by k dispozícii vojenská kapacita, do ktorej investova. Dodala, e Nemecko vidí výdavky na vývoj v krajinách Afriky aj inde rovnako dôleité pre bezpeènos, ako aj vojenských výdavkov.	Aj keby malo Nemecko minú viac, nemalo by dostatoènú dostupnú vojenskú kapacitu, do ktorej by investovalo. Dodala, e Nemecko vidí výdavky penazí na rozvoj v krajinách Afriky a kdeko¾vek inde tak nevyhnutné pre bezpeènos ako sú aj vojenské výdavky.	0,564	0,667	0,667	0,667	0,641	0,43	0,15	0,05	0	0,359	0,538	0,538	0,538	0,538	0,61	0,26	0,1	0,05	-0,205	-0,129	-0,129	-0,129	-0,103	0,18	0,11	0,05	0,05	C
137	12	d137s12	The conference marks the first major meeting between the Trump administration and leaders from across Europe since Trump took office.	Konferencia predstavuje prvý významný stretnutie medzi správou a vedúcich Trump z celej Európy, pretoe Trump nastúpil do úradu.	Konferencia predstavuje prvé významné stretnutie medzi Trampovým úradom a lídermi z celej Európy, odkedy Trump nastúpil do úradu.	Konferencia predstavuje prvé významné stretnutie Trumpovej vlády a Európských lídrov odkedy Trump prevzal úrad.	0,929	0,929	0,929	0,929	0,714	0,33	0,05	0	0	0,714	0,714	0,714	0,714	0,643	0,44	0,29	0,18	0,13	-0,215	-0,215	-0,215	-0,215	-0,071	0,11	0,24	0,18	0,13	C
137	13	d137s13	Pence went further than the US defence secretary, James Mattis, at Nato headquarters on Wednesday in warning Nato allies to stump up more.	Pence ili ïalej, ne minister obrany USA, James Mattis, v hlavnom sídle NATO v stredu v varovanie Nato spojencov, aby pahý¾ tvorí viac.	Pence zaiel ïalej, ne minister obrany USA, James Mattis, v hlavnom sídle NATO, kde v stredu varoval Nato spojencov, aby vysolili viac.	Pence zaiel ïalej ako americký minister obrany, James Mattis, ktorý v stredu v centrále NATO varoval varoval spojencov NATO, aby vysolili viac.	0,391	0,609	0,609	0,609	0,565	0,65	0,18	0,04	0	0,217	0,522	0,522	0,522	0,478	0,73	0,31	0,09	0	-0,174	-0,087	-0,087	-0,087	-0,087	0,08	0,13	0,05	0	C
137	14	d137s14	He said:	Povedal:	Povedal:	Povedal:	0	0	0	0	0	1	0	0	0	0	0	0	0	0	1	0	0	0	0	0	0	0	0	0	0	0	0	C
138	1	d138s1	The English have placed a bomb under the Irish peace process	Anglièania umiestnili bombu za írskeho mierového procesu	Anglièania umiestnili bombu pod írsky mierový proces	Anglièania umiestnili èasovanú bombu pod írsky mierový proces	0,625	0,625	0,625	0,625	0,625	0,37	0,14	0	0	0,125	0,125	0,125	0,125	0,125	0,87	0,72	0,52	0,43	-0,5	-0,5	-0,5	-0,5	-0,5	0,5	0,58	0,52	0,43	B
138	2	d138s2	Fintan O'Toole	Fintan O'Toole	Fintan O'Toole	Autor: Fintan O´Toole	0,667	0,667	0,667	0,667	0,667	0,33	0	0	0	0,667	0,667	0,667	0,667	0,667	0,33	0	0	0	0	0	0	0	0	0	0	0	0	B
138	3	d138s3	The vote for Brexit unthinkingly jeopardises the Good Friday Agreement, the greatest modern achievement of British diplomacy.	Hlasovanie pre Brexit bezmylienkovite ohrozuje dobrú zhodu piatok najväèou moderné dosiahnutie britskej diplomacie.	Hlasovanie pre Brexit bezmylienkovite ohrozuje ve¾kopiatkovú dohodu, najväèie moderné dosiahnutie britskej diplomacie.	Hlasovanie v prospech Brexitu nepremyslene ohrozuje Ve¾kopiatkovú dohodu, ktorá je najväèím novodobým úspechom britskej diplomacie.	0,733	0,733	0,733	0,733	0,733	0,26	0,07	0	0	0,6	0,6	0,6	0,6	0,6	0,4	0,21	0,08	0	-0,133	-0,133	-0,133	-0,133	-0,133	0,14	0,14	0,08	0	B
138	4	d138s4	Its an insult to Ireland	Je to uráka Írska	Je to uráka pre Írsko	Pre Írsko je to uráka.	0,6	0,8	0,8	0,8	0,8	0,4	0,26	0	0	0,2	1	1	1	0,8	0,8	0,5	0	0	-0,4	0,2	0,2	0,2	0	0,4	0,24	0	0	B
138	5	d138s5	The rather patronising English joke used to be that whenever the Irish question was about to be solved, the Irish would change the question.	Trochu povýený anglický vtip Kedysi sa, e vdy, keï írsky otázka bola o ktoré je potrebné vyriei, Irish by sa zmenila na otázku.	Trochu povýený anglický vtip Kedysi sa, e vdy, keï írsku otázku bolo potrebné vyriei, Íri by sa zmenili otázku.	Pomerne povýenecký anglický vtip hovoril o tom, e vdy keï u írska otázka bola takmer vyrieená, Íri otázku zmenili.	0,737	0,947	0,947	0,947	0,579	0,39	0,18	0,04	0	0,632	0,789	0,789	0,789	0,632	0,45	0,15	0,05	0	-0,105	-0,158	-0,158	-0,158	0,053	0,06	-0,03	0,01	0	B
138	6	d138s6	And now, when the Irish question seemed indeed to have been solved, at least for a generation, it is the English who have changed the question.	A teraz, keï írsky otázka zdalo vskutku boli vyrieené, aspoò pre jednu generáciu, to je anglický ktorí zmenili otázku.	A teraz, keï sa írska otázka zdala vskutku by vyrieená, aspoò pre jednu generáciu, to sú Anglièania ktorí zmenili otázku.	Teraz, keï sa u írska otázka zdala by takmer po generáciu vyrieená, sú to Anglièania, ktorí ju menia.	0,722	0,889	0,889	0,889	0,833	0,31	0,05	0	0	0,389	0,611	0,611	0,611	0,556	0,65	0,26	0,11	0	-0,333	-0,278	-0,278	-0,278	-0,277	0,34	0,21	0,11	0	B
138	7	d138s7	Recklessly, casually, with barely a thought, English nationalists have planted a bomb under the settlement that brought peace to Northern Ireland and close cordiality to relations between Britain and Ireland.	Nedbalo, leérne, sotva mylienkou, anglickí nacionalisti bombu v rámci vyrovnania, ktorý priniesol mier do Severného Írska a úzke srdeènosou vo vzahoch medzi Britániou a Írskom.	Nedbalo, leérne, sotva mylienkou, anglickí nacionalisti bombu v rámci vyrovnania, ktorý priniesol mier do Severného Írska a úzkou srdeènosou vo vzahoch medzi Britániou a Írskom.	Anglickí nacionalisti ¾ahkováne, bezstarostne a bez rozmyslu umiestnili èasovanú bombu pod dohodu, ktorá bola pre Severné Írsko zárukou mieru a srdeènosti vo vzahu Británie a Írska.	0,692	0,923	0,923	0,923	0,885	0,26	0,04	0	0	0,692	0,923	0,923	0,923	0,885	0,26	0,04	0	0	0	0	0	0	0	0	0	0	0	B
138	8	d138s8	To do this seriously and soberly would have been bad.	Ak chcete to váne a triezvo by bolo zlé.	Ak chcete to váne a triezvo by bolo zlé.	Ak by tak urobili s vánosou a s rozvánosou, bolo by to zlé.	0,462	0,692	0,692	0,692	0,692	0,46	0	0	0	0,462	0,692	0,692	0,692	0,692	0,46	0	0	0	0	0	0	0	0	0	0	0	0	B
138	9	d138s9	To do it so carelessly, with nothing more than a pat on the head and a reassurance that everything will be all right, is frankly insulting.	Ak chcete to tak nedbalo, s nièím viac ne pot¾apkanie po hlave a uistenie, e vetko bude v poriadku, je otvorene urálivý.	Ak chcete to tak nedbalo, s nièím viac ne pot¾apkaním po hlave a uistením, e vetko bude v poriadku, je otvorene urálivé.	No fakt, e to urobili celkom nedbanlivo a iba s pot¾apkaním po ramene a s prís¾ubom, e vetko bude v poriadku, je, úprimne povedané, urálivé.	0,48	0,64	0,64	0,64	0,6	0,4	0,2	0,17	0,13	0,4	0,56	0,56	0,56	0,52	0,48	0,25	0,17	0,13	-0,08	-0,08	-0,08	-0,08	-0,08	0,08	0,05	0	0	B
138	10	d138s10	Just five years ago, when Queen Elizabeth became the first reigning British monarch to visit southern Ireland in a century, there was a massive sense of relief.	Ete pred piatimi rokmi, keï Queen Elizabeth sa stal prvým panujúcim britského monarchu navtívi juné Írsko za posledných sto rokov, dolo k masívnemu pocit ú¾avy.	Ete pred piatimi rokmi, keï krá¾ovná Albeta sa stala prvým panujúcim britským monarchom navtívi juné Írsko za posledných sto rokov, dolo k masívnemu pocitu ú¾avy.	Len pred piatimi rokmi, kedy sa krá¾ovná Albeta stala prvým vládnúcim britským monarchom, ktorý za storoèie navtívil juné Írsko, sa v krajine roz¾ahol obrovský pocit ú¾avy.	0,577	0,769	0,769	0,769	0,692	0,38	0,16	0,04	0	0,423	0,654	0,654	0,654	0,577	0,53	0,24	0,04	0	-0,154	-0,115	-0,115	-0,115	-0,115	0,15	0,08	0	0	B
138	11	d138s11	It was not just relief that the visit went off peacefully and well.	Nebolo to len ú¾ava, e návteva odiiel v pokoji a dobre.	Nebolo to len ú¾ava, e návteva odila v pokoji a dobre.	Nebola to len ú¾ava z toho, e návteva prebehla v mieri a v pokoji.	0,357	0,5	0,5	0,5	0,429	0,57	0,31	0,08	0	0,357	0,5	0,5	0,5	0,429	0,57	0,31	0,08	0	0	0	0	0	0	0	0	0	0	B
138	12	d138s12	It was much deeper than that: it was relief from centuries of both British condescension and Irish Anglophobia.	Bolo to ove¾a hlbie ako to: je to ú¾ava od stároèia oboch britskej a írskej blahosklonnos anglofobií.	Bolo to ove¾a hlbie ako to: je to ú¾ava od stároèia oboch britskej a írskej blahosklonnosti anglofóbie.	Táto ú¾ava má ove¾a hlbie korene, je to ú¾ava od britskej nadradenosti, ako aj od írskej anglofóbie.	0,353	0,706	0,706	0,706	0,647	0,64	0,25	0,13	0,07	0,294	0,647	0,647	0,647	0,588	0,7	0,25	0,13	0,07	-0,059	-0,059	-0,059	-0,059	-0,059	0,06	0	0	0	B
138	13	d138s13	A long story  often nasty, sometimes merely tediously wasteful  was over.	Dlhý príbeh - èasto protivný, niekedy len zdåhavo nehospodárne - skonèila.	Dlhý príbeh - èasto protivný, niekedy len zdåhavo nehospodárne - skonèil.	Tento dlhý príbeh, ktorý bol èastokrát straný, no niekedy len únavne zbytoèný, sa skonèil.	0,714	0,714	0,714	0,714	0,714	0,28	0,15	0	0	0,643	0,643	0,643	0,643	0,643	0,35	0,15	0	0	-0,071	-0,071	-0,071	-0,071	-0,071	0,07	0	0	0	B
138	14	d138s14	There was a dignified, decent, democratic settlement that allowed the natural warmth of a neighbourly relationship to come fully to the surface.	Tam bol dôstojný, sluné, demokratické osada, ktorá dovolila prirodzené teplo o susedské vzahy plne prís k povrchu.	Tam bola dôstojná, sluná, demokratická osada, ktorá dovolila prirodzené teplo o susedské vzahy plne prís k povrchu.	Prila toti dôstojná, prijate¾ná a demokratická dohoda, ktorá umonila vrúcnym susedským vzahom naplno sa prejavi.	1	1	1	1	0,933	0,05	0	0	0	0,933	1	1	1	0,8	0,17	0	0	0	-0,067	0	0	0	-0,133	0,12	0	0	0	B
138	15	d138s15	I never imagined then that I would ever feel bitter about England again.	Nikdy som si vtedy predstavi, e by som niekedy pocit horkosti Anglicku znova.	Nikdy som si vtedy nevedel predstavi, e by som niekedy znova mal pocit horkosti k Anglicku.	Nikdy som si nepredstavoval, e by som voèi Anglicku opä pocioval zatrpknutos.	0,5	0,583	0,583	0,583	0,583	0,53	0,33	0,18	0	0,75	0,833	0,833	0,833	0,583	0,43	0,26	0,14	0	0,25	0,25	0,25	0,25	0	-0,1	-0,07	-0,04	0	B
138	16	d138s16	But I do feel bitter now, because England has done a very bad days work for Ireland.	Ale ja sa cítim horkos teraz, pretoe Anglicko odviedol ve¾mi zlý deò v práci pre Írsko.	Ale ja cítim horkos teraz, pretoe Anglicko odvielol ve¾mi zlý deò v práci pre Írsko.	Teraz vak tú zatrpknutos cítim, pretoe Anglicko dostalo Írsko do zlej situácie	0,917	1	1	1	0,75	0,31	0,06	0	0	0,833	1	1	1	0,75	0,33	0,07	0	0	-0,084	0	0	0	0	0,02	0,01	0	0	B
138	17	d138s17	It is dragging Irish history along in its triumphal wake, like tin cans tied to a wedding car.	Je ahaním írskej histórii spolu vo svojom víaznom aení brázde, ako plechovky viazaných na svadobné autá.	Je ahaním írskej histórii spolu vo svojom víaznom aení brázde, ako plechovky viazané na svadobné autá.	a triumfálne za sebou ahá írsku históriu ako plechovky priviazané k svadobnému autu.	1	1	1	1	0,846	0,12	0,06	0	0	1	1	1	1	0,846	0,12	0,06	0	0	0	0	0	0	0	0	0	0	0	B
138	18	d138s18	All but a few diehards had learned to live with the partition of the island of Ireland.	Vetci ale nieko¾ko spiatoèníkov nauèil i s rozdelenie ostrova Írska.	Vetci a na nieko¾ko spiatoèníkov sa nauèili i s rozdelenie ostrova Írska.	A na pár konzervatívcov sa vetci bez problémov nauèili i na rozdelenom Írskom ostrove.	0,857	0,929	0,929	0,929	0,857	0,14	0	0	0	0,5	0,714	0,714	0,714	0,714	0,42	0,15	0	0	-0,357	-0,215	-0,215	-0,215	-0,143	0,28	0,15	0	0	B
138	19	d138s19	Why?	Preèo?	Preèo?	Preèo je to tak?	0,75	0,75	0,75	0,75	0,75	0,25	0	0	0	0,75	0,75	0,75	0,75	0,75	0,25	0	0	0	0	0	0	0	0	0	0	0	0	B
138	20	d138s20	Because the border between Northern Ireland and the Republic had become so soft as to be barely noticeable.	Pretoe hranice medzi Severným Írskom a ÈR sa stala tak mäkké, aby boli sotva znate¾né.	Pretoe hranice medzi Severným Írskom a republikou sa stala tak mäkkou, a je sotva znate¾ná.	Pretoe hranica medzi Severným Írskom a Republikou sa stala tak bezproblémovou, e si ju takmer nevimneme.	0,5	0,5	0,5	0,5	0,5	0,5	0,33	0,21	0,07	0,438	0,438	0,438	0,438	0,438	0,56	0,46	0,43	0,39	-0,062	-0,062	-0,062	-0,062	-0,062	0,06	0,13	0,22	0,32	B
138	21	d138s21	If you crossed it, you had to change currencies, and if you were driving you had to remember that the speed limits were changing from kilometres per hour to miles.	Pokia¾ ju prekroèil, museli meni meny, a ak ste ili ste mali ma na pamäti, e obmedzenie rýchlosti sa menili od kilometrov za hodinu na míle.	Pokia¾ ju prekroèil, museli meni meny, a ak ste ili ste mali ma na pamäti, e obmedzenie rýchlosti sa menili od kilometrov za hodinu na míle.	Ak ste ju prekroèili, museli ste zmeni menu a ak ste oférovali, museli ste ma na pamäti, e rýchlos sa zmení z kilometrov za hodinu na míle,	0,259	0,481	0,481	0,481	0,444	0,59	0,34	0,24	0,12	0,259	0,481	0,481	0,481	0,444	0,59	0,34	0,24	0,12	0	0	0	0	0	0	0	0	0	B
138	22	d138s22	But these are just banal details.	Ale to sú len banálne detaily.	Ale to sú len banálne detaily.	no tieto rozdiely sú len banalitou	0,667	0,833	0,833	0,833	0,667	0,33	0,2	0	0	0,667	0,833	0,833	0,833	0,667	0,33	0,2	0	0	0	0	0	0	0	0	0	0	0	B
138	23	d138s23	They do not impinge on the simple, ordinary experience of people sharing an island without having to be deeply conscious of division.	Oni nezasahujú do jednoduchého, bené skúsenosti ¾udí zdie¾ajúcich ostrov, bez toho aby museli by hlboko vedomí divízie.	Oni nezasahujú do jednoduchých, bených skúsenosti ¾udí zdie¾ajúcich ostrov, bez toho aby museli by hlboko vedomí divízie.	a nezasahujú do jednoduchých a bených skúseností ¾udí, ktorí sa delia o ostrov bez toho, aby si túto hranicu uvedomovali.	0,65	0,7	0,7	0,7	0,65	0,35	0,21	0,11	0,06	0,55	0,6	0,6	0,6	0,55	0,44	0,26	0,17	0,06	-0,1	-0,1	-0,1	-0,1	-0,1	0,09	0,05	0,06	0	B
138	24	d138s24	Zdroj: https://www.theguardian.com/commentisfree/2016/jun/24/northern-irish-peace-sacrificed-english-nationalism	Zdroj: https://www.theguardian.com/commentisfree/2016/jun/24/northern-irish-peace-sacrificed-english-nationalism	Zdroj: https://www.theguardian.com/commentisfree/2016/jun/24/northern-irish-peace-sacrificed-english-nationalism	Source: https://www.theguardian.com/commentisfree/2016/jun/24/northern-irish-peace-sacrificed-english-nationalism	0,5	0,5	0,5	0,5	0	0,5	0	0	0	0,5	0,5	0,5	0,5	0	0,5	0	0	0	0	0	0	0	0	0	0	0	0	B
139	1	d139s1	Beauty: selfie powders that flatter on and off camera	Krása: chrlièmi práky, ktoré plochejie zapnutie a vypnutie fotoaparátu	Krása: selfie púdre, ktoré pomáhajú fotoaparátu	Krása: selfie púdre, ktoré lichotia foáku	1	1	1	1	0,833	0,22	0	0	0	0,333	0,333	0,333	0,333	0,333	0,66	0,6	0,5	0,33	-0,667	-0,667	-0,667	-0,667	-0,5	0,44	0,6	0,5	0,33	B
139	2	d139s2	Many of social medias favourite makeup looks, while striking and flawless in photographs, look pretty bad in real life	Mnoho z ob¾úbeného make-upu sociálnych médií vyzerá, zatia¾ èo trajkujúci a bezchybné na fotografiách, vyzerajú dos zlý v reálnom ivote	Mnoho z ob¾úbených make-upov v médiách vyzerá bezchybne na fotografiách, ale vyzerá dos zle v reálnom ivote	Mnohé púdre, ktoré sú ob¾úbené v médiách a vyzerajú bezchybne na fotografiách, pôsobia naozaj zle v reálnom ivote.	0,722	0,889	0,889	0,889	0,722	0,3	0,1	0	0	0,556	0,611	0,611	0,611	0,556	0,44	0,29	0,12	0	-0,166	-0,278	-0,278	-0,278	-0,166	0,14	0,19	0,12	0	B
139	3	d139s3	I approach any beauty product designed and declared as an aid to good selfies with some scepticism.	Aj priblíi k iadnemu kozmetický výrobok urèený a deklarovaná ako pomôcka k dobrým selfie s nejakým skepticizmom.	Ku kozmetickým výrobkom urèeným ako pomôcky k dobrým selfie pristupujem skepticky.	Ku kozmetickým výrobkom, ktoré sú navrhnuté ako pomôcky pre vydarené selfie, pristupujem skepticky.	1	1	1	1	1	0,05	0	0	0	0,538	0,538	0,538	0,538	0,538	0,46	0,25	0	0	-0,462	-0,462	-0,462	-0,462	-0,462	0,41	0,25	0	0	B
139	4	d139s4	Not because Ive anything against selfie culture within reason, but because many of social medias favourite makeup looks, while striking and flawless in photographs, look pretty bad in real life.	Nie preto, e som nieèo proti selfie kultúry v rozumných medziach, ale preto, e mnohí z ob¾úbeného make-upu sociálnych médií vyzerá, zatia¾ èo trajkujúci a bezchybné na fotografiách, vyzerajú dos zlý v reálnom ivote.	Nie preto, e som proti selfie kultúre v rozumných medziach, ale preto, e mnoho ob¾úbených make-upov médií vyzerá dos zle v reálnom ivote, zatia¾ èo sú bezchybné na fotografiách.	Nie je to preto, e by som mala bezdôvodne nieèo proti kultúre selfie, ale preto, e mnohé púdre, ktoré sú ob¾úbené v médiách a vyzerajú bezchybne na fotografiách, pôsobia naozaj zle v reálnom ivote.	0,5	0,735	0,735	0,735	0,618	0,5	0,21	0,06	0	0,529	0,794	0,794	0,794	0,676	0,47	0,21	0,09	0,03	0,029	0,059	0,059	0,059	0,058	-0,03	0	0,03	0,03	B
139	5	d139s5	Away from filters and flashlights, sharp brows look harsh, heavy contouring robs the skin of its natural texture and signs of vitality, and baking (powder daubed heavily under eyes and left for several minutes to stick and provide maximum coverage) appears dry, caked and exacerbates any lines as the day wears on.	Ïaleko od filtrov a baterky, ostré oboèie vyzerajú drsne, aký tvarovanie okráda koi jej prirodzenú truktúru a známky vitality a "peèenie" (práok zatierali silne pod oèami a odiiel na nieko¾ko minút, aby sa dra a poskytujú maximálne pokrytie) sa objaví suchý, upeèený a zhoruje vetky riadky ako deò nosia ïalej.	Bez filtrov a blesku, ostré oboèie vyzerá drsne, kontúrovanie okráda kou o jej prirodzenú truktúru a známky vitality a "peèenie" (púder zatieraný silne pod oèi a nechaný tak nieko¾ko minút, aby sa dral a poskytoval maximálne krytie) sa javí by suchý, stvrdnutý a zhoruje linky, ktoré by poèas dòa vznikli.	Bez pouitia filtrov a bleskov, ostré hrany oboèia vyzerajú kruto, výrazné kontúrovanie ochudobòuje ple o jej prirodzenú textúru a známky vitality a hrubá vrstva mejkapu, ktorá sa necháva zaschnú pod oèami a poskytuje maximálne krytie pôsobí sucho, stvrdnuto a nedovo¾uje preniknú akýmko¾vek nedokonalostiam, ktoré by pod okom vznikli poèas dòa.	0,66	0,82	0,82	0,82	0,72	0,36	0,14	0,06	0,02	0,52	0,74	0,74	0,74	0,64	0,5	0,18	0,06	0,02	-0,14	-0,08	-0,08	-0,08	-0,08	0,14	0,04	0	0	B
139	6	d139s6	But several new selfie powders, all promising to flatter photographed skin with clever use of colour filters and light-reflecting particles, were sufficiently intriguing.	Ale nieko¾ko nových "chrlièmi práky", to vetko s¾ubuje, e plochejie nadobudnutého pokoku ikovnému vyuitie farebných filtrov a ¾ahkých-odráajúce èastice boli dostatoène zaujímavé.	Ale nieko¾ko nových "selfie púdrov" s¾ubuje, e vylepí pokoku ikovným vyuitím farebných filtrov a ¾ahkých odráajúcich èastíc, ktoré sú dostatoène zaujímavé.	Ale nieko¾ko nových selfie púdrov, ktoré s¾ubujú dokonalý vzh¾ad na fotografiách pri pouití farebných filtrov a prvkov, ktoré odráajú svetlo, je naozaj zvlátnych.	0,739	0,783	0,783	0,783	0,783	0,26	0,18	0,09	0	0,652	0,739	0,739	0,739	0,739	0,3	0,18	0,09	0	-0,087	-0,044	-0,044	-0,044	-0,044	0,04	0	0	0	B
139	7	d139s7	Estée Edits Flash Photo Powder (L24) is a baby-blue, micro-fine finishing powder designed to brighten and enliven the face, while blurring lines.	Estee Edit je Flash Photo Powder (L 24) je baby-blue, mikro-jemný práok úprava navrhnutá tak, aby prejasnenie a oivi tvár, zatia¾ èo rozmazanie linky.	Estee Edit je Flash Photo Powder (L 24) je bábätkovo modrý, mikro-jemný púder, navrhnutý tak, aby rozjasnil a oivil tvár, zatia¾ èo rozmae linky.	Púder Estée Edits Flash Photo Powder (L24) je bábätkovsky modrý púder obsahujúci mikro èastice navrhnutý tak, aby roziaril a oivil ple a zakryl vrásky.	0,625	0,75	0,75	0,75	0,708	0,37	0,17	0,04	0	0,417	0,625	0,625	0,625	0,583	0,54	0,26	0,09	0	-0,208	-0,125	-0,125	-0,125	-0,125	0,17	0,09	0,05	0	B
139	8	d139s8	And it works remarkably well.	A funguje to pozoruhodne dobre.	A funguje to pozoruhodne dobre.	A funguje to naozaj pozoruhodne.	0,2	0,4	0,4	0,4	0,4	0,8	0,5	0,33	0	0,2	0,4	0,4	0,4	0,4	0,8	0,5	0,33	0	0	0	0	0	0	0	0	0	0	B
139	9	d139s9	My under-eyes were subtly, but visibly, perkier, minus the big-box washing powder cast I was expecting to be left on my skin.	Moje nedostatoène oèi jemne, ale vidite¾ne, perkier, mínus big-box prací práok obsadenie som oèakával, aby bola ponechaná na mojej koi.	Okolie pod oèami som mala vidite¾ne jemnejie a ivie, avak mala som pocit, e na tvári mám celú krabicu práku na pranie.	Okolie pod oèami som mala vidite¾ne jemnejie a ivie, avak mala som pocit, e na tvári mám celú krabicu práku na pranie.	0,773	0,955	0,955	0,955	0,909	0,13	0	0	0	0	0	0	0	0	1	1	1	1	-0,773	-0,955	-0,955	-0,955	-0,909	0,87	1	1	1	B
139	10	d139s10	Its ostensibly for all skins, but Id think twice about dusting it over brown or black complexions, which would do much better with Beccas new Soft Blurring Powder (L32), a golden tone product (too dark for me.	Je to zdanlivo pre "vetky skiny", ale ja by som dvakrát premý¾a o tom, opraovanie ju cez hnedej alebo èiernej pleti, ktoré by urobi ove¾a lepie s Becca novej Soft rozmazanie práok (32 L), zlatý tón produktu (príli tmavý pre mòa.	Je zdanlivo pre "vetky pleti", ale ja by som dvakrát premý¾ala o tom, èi ho dám na hnedú alebo èiernu ple, ktorej by urobil ove¾a lepie nový Becca Soft Blurring Powder (32 L), zlatý tón produktu (príli tmavý pre mòa.	Púder je údajne pre vetky typy pleti, ale dvakrát by som si rozmyslela, èi by som ho naniesla aj na tmaviu pokoku, pre ktorú by bol vhodnejí Beccin púder Soft Blurring Powder (L32) výrobok zlatistej farby (pre mòa príli tmavý,	0,625	0,875	0,875	0,875	0,8	0,31	0,07	0	0	0,475	0,75	0,75	0,75	0,725	0,45	0,15	0,05	0,02	-0,15	-0,125	-0,125	-0,125	-0,075	0,14	0,08	0,05	0,02	B
139	11	d139s11	Palefaces, avoid) that does the same thing, albeit less conveniently than a compact.	Palefaces, vyhnú), ktorá robí to isté, aj keï menej pohodlne ako kompaktu.	bledie tváre by sa mu mali vyhnú), ktorý robí to isté, aj keï menej pohodlne ako kompaktný púder.	bledie tváre by sa mu mali vyhýba), ktorý má rovnaký úèinok, avak nie a taký dobrý ako púdrenka.	0,944	0,944	0,944	0,944	0,889	0,05	0	0	0	0,556	0,611	0,611	0,611	0,611	0,44	0,29	0,25	0,2	-0,388	-0,333	-0,333	-0,333	-0,278	0,39	0,29	0,25	0,2	B
139	12	d139s12	It gives a pretty, almost ethereal glow to any skin upwards of beige and, to my eye, a little more coverage than the Estée Edit, which, I should mention, has been mimicked pretty shamelessly by W7 with its new Selfie Powder (L6.95).	To dáva pekný, takmer éterickú iaru na akéko¾vek koe smerom nahor béovej ak môjmu oku, trochu väèie pokrytie ako Estée Edit, ktorý by som mal spomenú, bol napodobnil celkom nehanebne pod¾a W7 so svojím novým selfie práku (6,95 L ).	Dáva peknú, takmer éterickú iaru akejko¾vek koi, od béovej, pod¾a mòa, trochu lepie pokrytie ako Estée Edit, ktorý by som mala spomenú, bol napodobnený celkom nehanebne novým púdrom W7 s jeho Selfie Powder (6,95 L ).	Typy pleti s odtieòom tmavím ako béová budú krásne a budú takmer étericky iari. Pod¾a mòa kryje lepie ako Estée Edit, ktorú úplne nehanebne napodobnila W7 so svojím selfie púdrom (L6,95).	0,903	1	1	1	0,774	0,27	0,1	0,05	0	0,71	1	1	1	0,774	0,36	0,08	0,02	0	-0,193	0	0	0	0	0,09	-0,02	-0,03	0	B
139	13	d139s13	Its not as good, but worth trying if youre merely curious.	Nie je to tak dobré, ale stojí za vyskúanie, ak ste len zvedaví.	Nie je to také dobré, ale stojí za vyskúanie, ak ste len zvedaví.	Nie je taký dobrý, ale oplatí sa ho vyskúa, ak ste zvedaví.	0,583	0,667	0,667	0,667	0,667	0,46	0,16	0	0	0,583	0,667	0,667	0,667	0,667	0,46	0,16	0	0	0	0	0	0	0	0	0	0	0	B
140	1	d140s1	Star of postwar German cinema was Soviet spy, declassified files show	Hviezda povojnového nemeckého filmu bol sovietsky pión, odtajnené súbory zobrazi	Tajné záznamy ukázali, e hviezda povojnového nemeckého filmu bola sovietskou piónkou	Tajné záznamy odhalili, e hviezda povojnovej nemeckej kinematografie bola sovietskou piónkou	0,909	1	1	1	0,909	0,09	0	0	0	0,364	0,364	0,364	0,364	0,364	0,63	0,4	0,11	0	-0,545	-0,636	-0,636	-0,636	-0,545	0,54	0,4	0,11	0	B
140	2	d140s2	One of Germanys best-loved postwar actors has been exposed as a Soviet agent following the declassification of top secret intelligence documents.	Jeden z najob¾úbenejích hercov povojnových nemeckých bola vystavená ako sovietsky agent po odtajnení tajných spravodajských dokumentov.	Jedena z najob¾úbenejích hereèiek povojnového Nemecka bola oznaèená za sovietsku agentku po odhalení tajných dokumentov.	Odhalili jednu z najob¾úbenejích hereèiek povojnového Nemecka. Po odtajnení dokumentov sa ukázalo, e bola sovietskou piónkou.	0,625	0,938	0,938	0,938	0,75	0,37	0,13	0	0	0,5	0,688	0,688	0,688	0,625	0,5	0,26	0,21	0,15	-0,125	-0,25	-0,25	-0,25	-0,125	0,13	0,13	0,21	0,15	B
140	3	d140s3	Marika Rökk, who was banned from acting for two years for her apparent closeness to the Nazi regime, had in fact been working from the 1940s onwards for a reconnaissance network passing Third Reich secrets to Moscow.	Marika Rokk, ktorý bol zakázaný od hrania po dobu dvoch rokov pre jej zjavnú blízkos k nacistickému reimu, mal v skutoènosti pracuje od roku 1940 a ïalej na prieskumnú sie prechádzajúcej Tretej ríe tajomstvo do Moskvy.	Marika Rökková, ktorá dostala zákaz hrania po dobu dvoch rokov pre jej zjavnú blízkos k nacistickému reimu, pracovala v skutoènosti od roku 1940 pre sovietsku informaènú jednotku a posúvala tajomstvá tretej ríe priamo do Moskvy.	Marika Rökková, ktorá dostala zákaz hrania na dva roky v dôsledku zdanlivej priazni k nacistickému reimu, pracovala v skutoènosti od roku 1940 pre sovietsku informaènú jednotku a posúvala tajomstvá tretej ríe priamo do Moskvy.	0,529	0,676	0,676	0,676	0,676	0,5	0,2	0,05	0	0,206	0,235	0,235	0,235	0,235	0,8	0,73	0,69	0,65	-0,323	-0,441	-0,441	-0,441	-0,441	0,3	0,53	0,64	0,65	B
140	4	d140s4	Rökk was born in Cairo in 1913 to Hungarian parents and spent her childhood in Budapest.	Rokk sa narodil v Káhire v roku 1913 maïarským rodièom a strávil svoje detstvo v Budapeti.	Rökková sa narodila v Káhire v roku 1913 maïarským rodièom a svoje detstvo strávila v Budapeti.	Rökková sa narodila v roku 1913 v Káhire maïarským rodièom a detstvo strávila v Budapeti.	0,267	0,6	0,6	0,6	0,4	0,75	0,4	0,14	0	0,067	0,333	0,333	0,333	0,267	0,93	0,73	0,42	0,15	-0,2	-0,267	-0,267	-0,267	-0,133	0,18	0,33	0,28	0,15	B
140	5	d140s5	Her career began during the Nazi era as an operetta star, and she went on toperform in almost 40 films before her death aged 90 in 2004.	Jej kariéra zaèala poèas nacistickej éry ako operetné hviezdy, a ona pokraèovala na vykonanie v takmer 40 filmoch pred jej smrti vo veku 90 v roku 2004.	Jej kariéru zaèínala ako operná diva poèas nacistickej éry a pokraèovala hraním v takmer 40 filmoch pred jej smrou v roku 2004 vo veku 90.	Kariérnu cestu zaèínala ako operná diva za éry nacizmu a pokraèovala ako hereèka, prièom do smrti v roku 2004 vo veku 90 rokov úèinkovala v takmer 40 filmoch.	0,429	0,857	0,857	0,857	0,679	0,53	0,25	0,15	0,04	0,357	0,679	0,679	0,679	0,5	0,6	0,44	0,31	0,2	-0,072	-0,178	-0,178	-0,178	-0,179	0,07	0,19	0,16	0,16	B
140	6	d140s6	It is believed she was recruited as a KGB agent by her manager, Heinz Hoffmeister, who was already working for Soviet intelligence.	Predpokladá sa, e bol prijatý ako agent KGB jej manaérom, Heinz Hoffmeistera, ktorý u pracoval pre sovietsku inteligenciou.	Predpokladá sa, e do KGB bola prijatá jej manaérom, Heinzom Hoffmeisterom, ktorý u pracoval pre sovietsku tajnú slubu.	Panuje presvedèenie, e do KGB ju priviedol jej manaér Heinz Hoffmeister, ktorý v tom èase pracoval pre sovietsku tajnú slubu.	0,6	0,7	0,7	0,7	0,6	0,4	0,1	0,05	0	0,5	0,5	0,5	0,5	0,45	0,5	0,31	0,22	0,12	-0,1	-0,2	-0,2	-0,2	-0,15	0,1	0,21	0,17	0,12	B
140	7	d140s7	What Rökks role was, and specifically what information she might have passed on to Moscow, remains unclear.	Akú úlohu Rokk bol, a to konkrétne, aké informácie jej mohli prenies na Moskve, zostáva nejasné.	Akú úlohu mala Rökková a to, aké informácie konkrétne posunula do Moskvy, zostáva nejasné.	Èo bolo Rökkovej úlohou, a aké informácie poskytla Moskve, zatia¾ zostáva nejasné.	0,833	0,917	0,917	0,917	0,583	0,37	0,13	0	0	0,75	0,75	0,75	0,75	0,667	0,35	0,15	0	0	-0,083	-0,167	-0,167	-0,167	0,084	-0,02	0,02	0	0	B
140	8	d140s8	Her husband, the film director Georg Jacoby, is thought to have spied alongside her.	Jej manel, filmový reisér Georg Jacoby, je mylienka k uvidel ved¾a nej.	Jej manel, filmový reisér Georg Jacoby, bol vraj tie pión.	Mnohí sa domnievajú, e piónom bol aj jej manel, reisér Georg Jacoby.	0,583	1	1	1	0,75	0,41	0,27	0,1	0	0,5	1	1	1	0,75	0,5	0,27	0,1	0	-0,083	0	0	0	0	0,09	0	0	0	B
140	9	d140s9	Krona, the network of agents she was a member of, was responsible for passing on high-class military intelligence, including plans for Operation Barbarossa and the Battle of Kursk.	Krona, sie agentov bola èlenom, bol zodpovedný za odovzdávanie prvotriedne vojenskej spravodajskej sluby, vrátane plánov pre operácie Barbarossa a bitky pri Kursku.	Krona, sie agentov, ktorej èlenom bola Rökková, bola zodpovedná za odovzdávanie dôleitých informácií najvyej vojenskej tajnej slube, vrátane plánov operácie Barbarossa a bitky pri Kursku.	Krona, sie agentov, ktorej èlenkou bola aj Rökková, poskytovala dôleité informácie, ako napríklad plány operácie Barbarossa alebo bitky pri Kursku, priamo najvyím vojenským tajným slubám.	0,64	0,76	0,76	0,76	0,68	0,36	0,2	0,08	0	0,56	0,8	0,8	0,8	0,6	0,48	0,25	0,13	0,04	-0,08	0,04	0,04	0,04	-0,08	0,12	0,05	0,05	0,04	B
140	10	d140s10	The network was led by the legendary Soviet agent Yan Chernyak, nicknamed the man without a shadow for his ability to move around undetected.	Sie viedol legendárny sovietsky agent Yan Chernyak, pøezdíval "mu bez tieòa" pre jeho schopnos pohybova nepozorovane.	Sie viedol legendárny sovietsky agent Yan Chernyak, prezývaný ako "mu bez tieòa" pre jeho schopnos pohybova sa nepozorovane.	Táto sie bola pod vedením legendárneho sovietskeho agenta Yana Chernyaka, prezývaného aj "mu bez tieòa" pre jeho schopnos pohybova sa bez povimnutia.	0,591	0,636	0,636	0,636	0,636	0,36	0,29	0,25	0,22	0,545	0,591	0,591	0,591	0,591	0,4	0,33	0,3	0,27	-0,046	-0,045	-0,045	-0,045	-0,045	0,04	0,04	0,05	0,05	B
140	11	d140s11	Chernyak himself was recruited by Soviet military reconnaissance while studying in Berlin in the 1940s.	Chernyak sám bol regrutovanie sovietskej vojenskej prieskum pri túdiu v Berlíne v roku 1940.	Sám Chernyak bol prijatý do sovietskej vojenskej tajnej sluby poèas túdia v Berlíne v roku 1940.	Chernyaka povolala Sovietska informaèná jednotka poèas túdií v Berlíne v roku 1940.	0,75	0,75	0,75	0,75	0,583	0,35	0,3	0,25	0,18	0,833	0,833	0,833	0,833	0,5	0,37	0,26	0,21	0,15	0,083	0,083	0,083	0,083	-0,083	0,02	-0,04	-0,04	-0,03	B
140	12	d140s12	His network of around 35 agents included bankers, military officials and secretaries, as well as the actor Olga Chekhova.	Jeho sie s dåkou pribline 35 agentov zahàòali bankára, vojenské úradníkmi a sekretárky, rovnako ako herec Olga Chekhov.	Jeho sie s pribline 35 agentmi zahàòala bankárov, vojenských úradníkov a sekretárov, rovnako ako hereèku Olgu Chekhovú.	Chernyakova sie pozostávala z pribline 35 agentov vrátane bankárov, vojenských úradníkov, tajomníkov a èlenkou bola tie hereèka Olga Chekhova.	0,684	0,684	0,684	0,684	0,632	0,31	0,11	0,05	0	0,632	0,632	0,632	0,632	0,579	0,36	0,16	0,05	0	-0,052	-0,052	-0,052	-0,052	-0,053	0,05	0,05	0	0	B
140	13	d140s13	Rökks role as a Soviet spy was uncovered by Gehlen, the West German organisation which preceded Germanys current domestic intelligence agency, the BND, and first made a formal note of its suspicions in its records in November 1951.	Úloha Rokk ako sovietskeho pióna bol odkrytý Gehlen, západonemeckého organizáciu, ktorá predchádzala nemeckej aktuálnej domácej rozviedky BND, a prvý urobil vedomia svojich podozrenia vo svojej evidencii v novembri 1951.	Úlohu Rökkovej ako sovietskej piónky odhalila západonemecká organizácia Gehlen, ktorá predchádzala súèasnej nemeckej domácej tajnej slube BND a ktorá mala ako prvá podozrenie u v novembri roku 1951, ktoré formálne zaznamenala vo svojich spisoch.	Rökkovej pionána rola bola odhalená organizáciou Gehlen. Ilo o západonemeckú organizáciu, ktorá predchádzala súèasným nemeckým tajným slubám, a ktorá mala ako prvá podozrenie u v novembri roku 1951, ktoré formálne zaznamenala vo svojich spisoch.	0,647	0,882	0,882	0,882	0,824	0,32	0,09	0,03	0	0,382	0,5	0,5	0,5	0,441	0,64	0,51	0,46	0,45	-0,265	-0,382	-0,382	-0,382	-0,383	0,32	0,42	0,43	0,45	B
140	14	d140s14	In a file published by the tabloid Bild that had been classified top secret for 50 years, but which has just been released, Rökks connections to Russian intelligence posts  as Bild put it  are laid bare.	V súbore zverejnenej bulvárny Bild, ktorý bol klasifikovaný prísne tajné po dobu 50 rokov, ale ktorý bol práve prepustený, Rokk je "napojenie na ruských spravodajských príspevkov" - ako to Bild povedané - sú obnaená.	Záznam zverejnený bulvárnym èasopisom Bild, ktorý bol klasifikovaný ako prísne tajný po dobu 50 rokov, ale bol nedávno zverejnený, obsahuje jasné dôkazy o Rökkovej "prepojení s ruskou tajnou slubou".	Èasopis Bild zverejnil viac ne 50 rokov prísne tajný spis, ktorý obsahuje jasné dôkazy o Rökkovej "prepojení s ruskou tajnou slubou".	1	1	1	1	0,905	0,2	0,03	0	0	0,619	0,762	0,762	0,762	0,429	0,55	0,39	0,29	0,26	-0,381	-0,238	-0,238	-0,238	-0,476	0,35	0,36	0,29	0,26	B
140	15	d140s15	Advertisement	Reklama	Reklama	Reklama	0	0	0	0	0	1	0	0	0	0	0	0	0	0	1	0	0	0	0	0	0	0	0	0	0	0	0	B
140	16	d140s16	In 1951 Rökk announced she was giving up her acting career after 16 years.	V roku 1951 Rokk oznámila, e sa vzdáva svoju hereckú kariéru po 16 rokoch.	V roku 1951 Rökková oznámila, e sa po 16 rokoch vzdáva svojej hereckej kariéry.	V roku 1951 Rökková oznámila, e sa po 16 rokoch vzdáva svojej hereckej kariéry.	0,286	0,571	0,571	0,571	0,429	0,71	0,46	0,25	0	0,071	0,071	0,071	0,071	0,071	0,93	0,85	0,76	0,66	-0,215	-0,5	-0,5	-0,5	-0,358	0,22	0,39	0,51	0,66	B
140	17	d140s17	Newspapers at the time said that she wanted to devote herself to running a boutique selling authentic Swiss woollenware in Düsseldorf.	Noviny v tom èase povedal, e sa chce venova sama na prevádzkovanie butiku predávajú autentickej vajèiarskej woollenware v Düsseldorfe.	Noviny v tom èase tvrdili, e sa chce venova prevádzkovaniu butiku a predáva autentické vajèiarske vlnené výrobky v Düsseldorfe.	Vtedajia denná tlaè tvrdila, e si chce v Düsseldorfe zaloi butik s autentickými vajèiarskymi vlnenými výrobkami.	0,938	1	1	1	0,813	0,26	0,05	0	0	0,938	1	1	1	0,813	0,26	0,05	0	0	0	0	0	0	0	0	0	0	0	B
140	18	d140s18	But west German intelligence concluded the plan was a clever chess-move cover allowing her to continue to spy for the Soviets.	Ale západnej Nemecká spravodajská dospel k záveru, plán bol "ikovný achový ah-cover" ktorá jej umonila pokraèova k pionái pre Sovietov.	Ale západonemecká tajná sluba dospel k záveru, e bol jej plán "ikovný achový krycí manéver", ktorý jej umonil pokraèova v pionái pre Sovietov.	Západonemecká tajná sluba z toho vak vyvodila, e ide len o plán, ako pokraèova v pionái pre Sovietov.	0,833	0,889	0,889	0,889	0,722	0,25	0,1	0,05	0	0,722	0,833	0,833	0,833	0,556	0,43	0,27	0,19	0,1	-0,111	-0,056	-0,056	-0,056	-0,166	0,18	0,17	0,14	0,1	B
140	19	d140s19	Rökk was groomed by the Nazi regime to offer the Third Reich public homegrown acting talent to compete with the likes of Hollywood stars Ginger Rogers and Rita Hayworth.	Rokk bol upravený nacistickým reimom ponúknu Tretej ríe verejnej homegrown herecký talent súai s podobnými hollywoodskych hviezd Ginger Rogers a Rita Hayworth.	Nacisti sa o Rökkovú príkladne starali. Predstavovala toti pre nich tamojí herecký talent, ktorý mohol konkurova hollywoodskym hviezdam, ako napríklad Ginger Rogersová alebo Rita Hayworthová.	Nacisti sa o Rökkovú príkladne starali. Predstavovala toti pre nich tamojí herecký talent, ktorý mohol konkurova hollywoodskym hviezdam, ako napríklad Ginger Rogersovej alebo Rite Hayworthovej.	0,92	0,92	0,92	0,92	0,88	0,08	0	0	0	0,12	0,12	0,12	0,12	0,12	0,88	0,83	0,82	0,81	-0,8	-0,8	-0,8	-0,8	-0,76	0,8	0,83	0,82	0,81	B
140	20	d140s20	She was considered to be one of Hitlers favourite actors and is reported to have had an affair with his propaganda minister, Joseph Goebbels.	Ona bola povaovaná za jeden z Hitlerových ob¾úbených hercov a údajne mal pomer s jeho propagandistického ministra, Joseph Goebbels.	Bola povaovaná za jednu z Hitlerových ob¾úbených hereèiek a údajne mala pomer s jeho propagandistickým ministrom, Josephom Goebbelsom.	Bola tie Hitlerovou ob¾úbenkyòou a údajne mala pomer s ministrom jeho propagandy, Josephom Goebbelsom.	0,929	1	1	1	0,714	0,31	0,11	0	0	0,571	0,714	0,714	0,714	0,5	0,55	0,29	0,18	0,13	-0,358	-0,286	-0,286	-0,286	-0,214	0,24	0,18	0,18	0,13	B
140	21	d140s21	She shot to fame in 1935 after starring in Leichte Kavallerie (Light Cavalry), becoming one of the most prolific stars of her time.	Natoèila ku sláve v roku 1935 po tom, èo hral v Leichte Kavallerie (¾ahká jazda), sa stal jedným z najplodnejích hviezdami svojej doby.	Za vrchol jej kariéry je povaované natáèanie filmu Leichte Kavallerie (¼ahká kavaléria) v roku 1935, kde stvárnila hlavnú postavu. Vïaka tejto role sa Rökková stala jednou z najväèích hviezd svojej doby.	Za vrchol jej kariéry sa povauje natoèenie filmu Leichte Kavallerie (¼ahká kavaléria) v roku 1935, kde stvárnila hlavnú postavu. Vïaka tejto role sa Rökková stala jednou z najväèích hviezd svojej doby.	0,645	0,839	0,839	0,839	0,742	0,35	0,16	0,07	0	0,065	0,097	0,097	0,097	0,097	0,9	0,86	0,82	0,78	-0,58	-0,742	-0,742	-0,742	-0,645	0,55	0,7	0,75	0,78	B
140	22	d140s22	She often starred alongside Johannes Heesters in propaganda films, and was said to bring a degree of exoticism to her roles with a light Hungarian accent.	Èasto hral pozdå Johannes Heesters v propagandistických filmov, a bol povedal, aby prinies urèitý stupeò exotiky do jej rola s ¾ahkým maïarským prízvukom.	Èasto hrala s Johannesom Heestersom v propagandistických filmov a vraj so svojim miernym maïarským prízvukom dokázala do role prinies urèitý stupeò exotiky.	Èasto hrávala po boku Johannesa Heestersa v propagandistických filmoch. Mnohí tvrdili, e vïaka svojmu maïarskému akcentu dokázala do filmu vnies urèitý stupeò exotiky.	0,696	0,87	0,87	0,87	0,783	0,3	0,13	0,04	0	0,652	0,652	0,652	0,652	0,652	0,34	0,18	0,04	0	-0,044	-0,218	-0,218	-0,218	-0,131	0,04	0,05	0	0	B
140	23	d140s23	It is not known if Rökk ever knew she was under suspicion for espionage.	Nie je známe, èi Rokk vôbec vedela, e je v podozrení pre pioná.	Nie je známe, èi Rökková vôbec vedela, e je podozrievaná zo pionáe.	Nie je známe, èi si bola Rökková vedomá podozrení zo pionánej èinnosti.	0,667	0,75	0,75	0,75	0,667	0,46	0,25	0,18	0,1	0,5	0,667	0,667	0,667	0,583	0,58	0,27	0,2	0,11	-0,167	-0,083	-0,083	-0,083	-0,084	0,12	0,02	0,02	0,01	B
140	24	d140s24	Neither is it known whether any attempts were made to prevent her from continuing.	Ani sa to známe, èi boli vetky pokusy, aby nemohla pokraèova.	Nie je tie známe, èi sa pokúsili zabráni jej kariére.	Nie je tie známe, èi boli podniknuté kroky, ktoré by jej zabránili v èinnosti pokraèova.	0,733	0,733	0,733	0,733	0,667	0,26	0,14	0,08	0	0,6	0,6	0,6	0,6	0,6	0,4	0,29	0,25	0,19	-0,133	-0,133	-0,133	-0,133	-0,067	0,14	0,15	0,17	0,19	B
140	25	d140s25	She was for years considered to have been anti-communist.	Bola celé roky povaovaný za anti-komunista.	Celé roky bola povaovaná za odporkyòu komunizmu.	Dlhé roky ju povaovali za odporkyòu komunizmu.	0,714	0,857	0,857	0,857	0,714	0,28	0	0	0	0,429	0,429	0,429	0,429	0,286	0,57	0,33	0,2	0	-0,285	-0,428	-0,428	-0,428	-0,428	0,29	0,33	0,2	0	B
140	26	d140s26	The two-year work ban imposed on her at the end of the second world war as punishment for the close relationship she had with the inner circle of the Nazi leadership may have helped her keep up the pretence.	Dvojroèný zákaz práce uloená na nej na konci druhej svetovej vojny ako trest za úzke vzahy, ktorú mala s vnútorným kruhu nacistického vedenia môe pomohli jej udra predstiera.	Dvojroèný zákaz hrania, ktorý jej uloili na konci druhej svetovej vojny ako trest za úzke vzahy s vnútorným kruhom nacistického vedenia, jej pravdepodobne pomohol osta v utajení.	Dvojroèný zákaz hrania na konci druhej svetovej vojny, ktorý mal by trestom za úzke vzahy s nacistickými vodcami, jej pravdepodobne dopomohol osta v utajení.	0,667	0,792	0,792	0,792	0,625	0,46	0,25	0,15	0,08	0,375	0,5	0,5	0,5	0,375	0,7	0,46	0,28	0,12	-0,292	-0,292	-0,292	-0,292	-0,25	0,24	0,21	0,13	0,04	B
140	27	d140s27	Or she managed to keep a close relationship with both regimes.	Alebo sa jej podarilo udra blízky vzah s oboma reimami.	Alebo sa jej podarilo udra blízky vzah s oboma reimami.	Alebo sa jej podarilo udra úzky vzah s oboma reimami.	0,1	0,1	0,1	0,1	0,1	0,9	0,77	0,62	0,42	0,1	0,1	0,1	0,1	0,1	0,9	0,77	0,62	0,42	0	0	0	0	0	0	0	0	0	B
140	28	d140s28	A postcard dated November 1940 that she wrote to Hitler in which she thanks him profusely for a bouquet of flowers he sent her is on display in Berlins film museum.	Poh¾adnicu z 11. 1940, ktorá napísala Hitlerovi v ktorom sa vïaka nemu hojne na kyticu kvetov poslal jej ich na displeji v berlínskom filmovom múzeu.	Poh¾adnica z novembra 1940, ktorú napísala Hitlerovi, v ktorej mu ïakuje za kyticu kvetov, je vystavená v berlínskom filmovom múzeu.	Poh¾adnica z novembra 1940, ktorú napísala Hitlerovi, a v ktorej mu ïakuje za krásnu kyticu, sa nachádza vo výklade filmového múzea v Berlíne.	0,739	0,826	0,826	0,826	0,739	0,32	0,04	0	0	0,391	0,435	0,435	0,435	0,435	0,6	0,45	0,38	0,3	-0,348	-0,391	-0,391	-0,391	-0,304	0,28	0,41	0,38	0,3	B
141	1	d141s1	Sao Paulo makes London seem like a village	"Sao Paulo robí v Londýne vyzera ako dediny"	"Londýn vyzerá pri Sao Paule ako dedina"	Popri Sao Paule pôsobí Londýn ako dedina	0,857	1	1	1	0,857	0,25	0	0	0	0,286	0,714	0,714	0,714	0,429	0,71	0,33	0	0	-0,571	-0,286	-0,286	-0,286	-0,428	0,46	0,33	0	0	B
141	2	d141s2	With its feverish energy, opulent nightlife, culture and chaos, the Brazilian megalopolis is a perfect setting for Joe Thomass debut crime thriller	S jeho horúèkovité energie, bohatý noèný ivot, kultúru a chaosu, brazílska metropola je ideálne prostredie pre debutový krimi Joe Thomas	S jeho horúèkovitou energiou, bohatým noèným ivotom, kultúrou a chaosom, brazílska metropola je ideálne prostredie pre debutový kriminálny román Joea Thomasa.	Svojou spa¾ujúcou energiou, rozmanitým noèným ivotom, kultúrou a rozruchom je toto brazílske ve¾komesto dokonalým prostredím pre dej debutového kriminálneho trileru Joea Thomasa.	0,864	0,955	0,955	0,955	0,909	0,13	0	0	0	0,591	0,682	0,682	0,682	0,636	0,4	0,19	0,1	0,05	-0,273	-0,273	-0,273	-0,273	-0,273	0,27	0,19	0,1	0,05	B
141	3	d141s3	I went to Sao Paulo for love  a good reason to do anything  and stayed for 10 years.	Iiel som do Sao Paulo lásky - dobrý dôvod na to èoko¾vek - a zostal po dobu 10 rokov.	Iiel som do Sao Paulo kvôli láske - dobrý dôvod na èoko¾vek - a zostal som 10 rokov.	Do Sao Paula som iiel kvôli láske. Dôvod, pre ktorý dokáeme urobi èoko¾vek. Zostal som tam desa rokov.	0,611	0,889	0,889	0,889	0,833	0,36	0,05	0	0	0,444	0,778	0,778	0,778	0,667	0,55	0,17	0	0	-0,167	-0,111	-0,111	-0,111	-0,166	0,19	0,12	0	0	B
141	4	d141s4	Its the setting for my debut novel.	Je to nastavenie pre môj debut román.	Je to prostredie pre môj debutový román.	Je to mesto, kde sa odohráva dej môjho debutového románu.	0,8	0,8	0,8	0,8	0,8	0,2	0,11	0	0	0,8	0,8	0,8	0,8	0,8	0,2	0,11	0	0	0	0	0	0	0	0	0	0	0	B
141	5	d141s5	The sheer size of the city is staggering: it takes a long time to fly in over the urban sprawl.	Samotná ve¾kos mesta je ohromujúci: to trvá dlhú dobu na let v priebehu rastu miest.	Samotná ve¾kos mesta je ohromujúca: treba ve¾a èasu na prejdenie rastúceho mesta.	Ve¾kos mesta vás úplne ohromí. Zaberie vám ve¾a èasu, kým preletíte rastúce predmestie.	1	1	1	1	1	0,13	0,07	0	0	0,769	0,846	0,846	0,846	0,846	0,3	0,08	0	0	-0,231	-0,154	-0,154	-0,154	-0,154	0,17	0,01	0	0	B
141	6	d141s6	You feel like youre being drawn into the city on the drive from the international airport.	Máte pocit, e ste bol vypracovaný do mesta na jazdy od medzinárodného letiska.	Máte pocit, e vás mesto ahá u od medzinárodného letiska.	U na ceste z medzinárodného letiska vás akoby ahala nevidite¾ná sila mesta.	0,75	1	1	1	0,75	0,3	0,08	0	0	0,667	1	1	1	0,833	0,33	0,09	0	0	-0,083	0	0	0	0,083	0,03	0,01	0	0	B
141	7	d141s7	The air gets heavier, the stink of the river stronger, the heat more intense.	Vzduch dostane aie, pach rieky silnejí, tepla intenzívnejí.	Vzduch oaie, pach rieky zosilnie, teplo zintenzívnie.	Vzduch oaie, zápach rieky zosilnie, horúèava stúpa.	0,857	0,857	0,857	0,857	0,857	0,25	0	0	0	0,429	0,429	0,429	0,429	0,429	0,57	0,33	0	0	-0,428	-0,428	-0,428	-0,428	-0,428	0,32	0,33	0	0	B
141	8	d141s8	Flying into the domestic airport, you come so close to the skyscrapers you can almost see into peoples windows.	Lietanie do domáceho letiska, prídete tak blízko mrakodrapy môete takmer vidie do okien ¾udí.	Ak letíte do miestneho letiska, ste tak blízko mrakodrapov, e vidíte do okien ¾udí.	Na vnútrotátne letisko letíte tak blízko mrakodrapov, e takmer vidíte do ich okien.	0,692	0,769	0,769	0,769	0,692	0,42	0,07	0	0	0,462	0,692	0,692	0,692	0,462	0,64	0,3	0,16	0,09	-0,23	-0,077	-0,077	-0,077	-0,23	0,22	0,23	0,16	0,09	B
141	10	d141s10	Though the day-to-day grind is pretty full on  it makes London feel like a village  its an energising place.	Hoci grind zo dòa na deò, je celkom plné - to robí Londýn pocit, ako dedina - je to energizujúci miesto.	Hoci v meste vládne kadodenná rutina, Londýn vyzerá pri Sao Paule ako dedina. Je to energizujúce miesto.	Hoci tu ¾udia prepadajú kadodennej rutine, je to mesto plné energie. Londýn pri òom pôsobí ako dedina.	0,824	1	1	1	0,765	0,42	0,1	0	0	0,588	0,941	0,941	0,941	0,824	0,41	0,12	0	0	-0,236	-0,059	-0,059	-0,059	0,059	-0,01	0,02	0	0	B
141	11	d141s11	Its not beautiful, its very dense and the traffic and crime are terrible, but its so full of life that you feel powerful, politicised and important.	Nie je to krásne, je to ve¾mi hustý letovú prevádzku a zloèin sú hrozné, ale je to tak plná ivota, e sa cítite silný, spolitizovaná a dôleité.	Nie je krásne, je ve¾mi husté, doprava a kriminalita sú hrozné, ale je plné ivota. Dodáva vám silu, aktivizuje vás a máte pocit, e ste dôleitý.	Nie je krásne. Je pre¾udnené, doprava a kriminalita sú hrozné, ale aj napriek tomu je plné ivota a cítite sa v òom mocne a dôleito.	0,52	0,72	0,72	0,72	0,64	0,48	0,15	0,04	0	0,44	0,64	0,64	0,64	0,52	0,53	0,4	0,29	0,17	-0,08	-0,08	-0,08	-0,08	-0,12	0,05	0,25	0,25	0,17	B
141	12	d141s12	There are more places to find peace and quiet than youd imagine.	Existuje viac miest, kde pokoj a ticho, ako by ste predstavi.	Existuje viac miest, kde nájdete pokoj a ticho, ako by ste si predstavili.	Pokoj nájdete na viacerých miestach, ne by ste èakali.	0,889	1	1	1	0,778	0,27	0,1	0	0	1	1	1	1	0,778	0,3	0,08	0	0	0,111	0	0	0	0	0,03	-0,02	0	0	B
141	13	d141s13	Parque Ibirapuera is big and green, with people rollerblading and playing football, basketball and tennis, and two of the citys best museums.	Parque Ibirapuera je ve¾ký a zelený, s ¾uïmi na kolieskových korèuliach a hrá futbal, basketbal a tenis a dva z najlepích mestských múzeí.	Park Ibirapuera je ve¾ký a zelený, ¾udia sa v òom korèu¾ujú na kolieskových korèuliach, hrajú futbal, basketbal a tenis. Nachádzajú sa v òom dve najlepie múzeá v meste.	Park Ibirapuera je roz¾ahlý a plný zelene. ¼udia tu trávia èas korèu¾ovaním, hraním futbalu, basketbalu a tenisu. V parku sa nachádzajú dve najlepie múzeá na celom meste.	0,815	0,852	0,852	0,852	0,815	0,25	0,03	0	0	0,519	0,741	0,741	0,741	0,667	0,6	0,14	0,07	0	-0,296	-0,111	-0,111	-0,111	-0,148	0,35	0,11	0,07	0	B
141	14	d141s14	The Museum of Modern Art is a bit like Londons Serpentine but much bigger, and amazing.	Múzeum moderného umenia je trochu ako londýnskej Serpentine, ale ove¾a väèie a úasné.	Múzeum moderného umenia je trochu ako londýnsky Serpentine, ale ove¾a väèie a úasnejie.	Múzeum moderného umenia sa podobá na galériu Serpentine v Londýne, no je ove¾a ve¾kolepejie.	0,571	0,714	0,714	0,714	0,714	0,42	0,15	0,08	0	0,571	0,714	0,714	0,714	0,714	0,42	0,15	0,08	0	0	0	0	0	0	0	0	0	0	B
141	15	d141s15	The museum and park were designed by the great Brazilian architect Oscar Niemeyer, whose work is all over the city.	V múzeu a parku boli navrhnuté ve¾kým brazílsky architekt Oscar Niemeyer, ktorého dielo je po celom meste.	Múzeu a park boli navrhnuté významným brazílskym architektom Oscarom Niemeyerom, ktorého diela nájdete v celom meste.	Múzeum a park navrhol významný brazílsky architekt Oscar Niemeyer, ktorého návrhy môete nájs po celom meste.	0,5	0,563	0,563	0,563	0,5	0,52	0,37	0,26	0,14	0,688	0,75	0,75	0,75	0,688	0,31	0,13	0	0	0,188	0,187	0,187	0,187	0,188	-0,21	-0,24	-0,26	-0,14	B
141	16	d141s16	And the Museu Afro Brasil gives a fascinating history of the country.	A Museu Afro Brasil dáva fascinujúce histórii krajiny.	V Múzeum Afro Brasil môete nazrie do fascinujúcej histórii krajiny.	Múzeum Afro Brazil umoòuje návtevníkom nahliadnu do fascinujúcich dejín mesta.	0,9	1	1	1	0,9	0,1	0	0	0	0,7	0,8	0,8	0,8	0,8	0,3	0,11	0	0	-0,2	-0,2	-0,2	-0,2	-0,1	0,2	0,11	0	0	B
141	17	d141s17	Another one not to miss is the house of the Maria Luisa and Oscar Americano Foundation.	Ïalie èlovek nemal necha ujs je dom Maria Luisa a Oscar Americano Foundation.	Nemali by ste si necha ujs dom Maria Luisa a Oscar Americano Foundation.	Nenechajte si ujs ani tropické záhrady nadácie Maria Luisa Oscar Americano.	0,727	0,818	0,818	0,818	0,727	0,38	0,16	0	0	0,636	0,818	0,818	0,818	0,727	0,46	0,16	0	0	-0,091	0	0	0	0	0,08	0	0	0	B
141	18	d141s18	Its the residence of a family of art, history and nature collectors, surrounded by lush greenery  when you walk in from the street the air suddenly feels a bit damper and cleaner.	Je to sídlo rodiny umenia, histórie a prírody kolektorov, obklopený bujnou zeleòou - keï vojdete z ulice vzduch náhle cíti trochu tlmiè a èistejie.	Je to sídlo rodiny zberate¾ov umenia, histórie a prírodných artefaktov, obklopené bujnou zeleòou - keï vojdete z ulice vzduch je zrazu vlhí a èistejí.	Je to sídlo rodiny zberate¾ov umenia, dejín a prírodných artefaktov, obklopené bujnou zeleòou. Keï vojdete z ulice do záhrady, vzduch má zrazu viac vlhkosti a je èistejí.	0,444	0,519	0,519	0,519	0,519	0,51	0,27	0,16	0,08	0,222	0,296	0,296	0,296	0,296	0,77	0,5	0,4	0,29	-0,222	-0,223	-0,223	-0,223	-0,223	0,26	0,23	0,24	0,21	B
141	19	d141s19	Oscar Americano established the foundation in 1974, two years after the death of his arts philanthropist Maria Luisa and months before his own death.	Oscar Americano zaloil nadáciu v roku 1974, dva roky po smrti jeho umenie filantropa Maria Luisa a mesiacov pred jeho vlastnou smrou.	Oscar Americano zaloil nadáciu v roku 1974, dva roky po smrti svojej filantropky umenia Marii Luisi a mesiace pred svojou vlastnou smrou.	Oscar Americano zaloil nadáciu v roku 1974, dva roky po smrti jeho filantropky Marii Luisy a dva mesiace pred jeho vlastnou smrou.	0,182	0,273	0,273	0,273	0,273	0,77	0,66	0,6	0,52	0,136	0,227	0,227	0,227	0,227	0,81	0,57	0,45	0,42	-0,046	-0,046	-0,046	-0,046	-0,046	0,04	-0,09	-0,15	-0,1	B
141	20	d141s20	If youre attracted to seediness as well as art and culture, youll find Sao Paulo fascinating  the two live side by side.	Ak ste priahovaní k seediness, rovnako ako umenie a kultúry, nájdete Sao Paulo fascinujúce - Obaja ijú ved¾a seba.	Ak vás priahujú oarpané predmety rovnako ako umenie a kultúra, Sao Paulo vás úplne oèarí - Obe idú ruka v ruke.	Ak vás priahujú oarpané predmety, umenie a kultúra, Sao Paolo vás úplne oèarí. Nájdete tu vetko.	0,938	1	1	1	0,875	0,21	0,05	0	0	0,688	0,688	0,688	0,688	0,5	0,5	0,38	0,25	0,1	-0,25	-0,312	-0,312	-0,312	-0,375	0,29	0,33	0,25	0,1	B
141	21	d141s21	In the old centre is Pinacoteca, a beautiful gallery, and Sala Sao Paolo, a classical music venue, just a few blocks away from Crackland, hell on earth in a beautiful part of town.	V starom centre je Pinacoteca, krásny galérie a Sala Sao Paolo, klasickej hudby miesto, len pár blokov od Crackland, peklo na zemi v krásnej èasti mesta.	V starom centre je Pinacoteca, krásna galéria a Sala Sao Paolo, podujatia klasickej hudby, nájdete len pár blokov od Cracklandu, pekla na zemi v krásnej èasti mesta.	V starom meste sa nachádza nádherná galéria Pinacoteca a podujatia klasickej hudby sa organizujú len nieko¾ko ulíc od Cracklandu, epicentra drogovo závislých, pekla v rajskej èasti mesta.	0,593	0,704	0,704	0,704	0,667	0,4	0,11	0	0	0,444	0,63	0,63	0,63	0,556	0,55	0,19	0,04	0	-0,149	-0,074	-0,074	-0,074	-0,111	0,15	0,08	0,04	0	B
141	22	d141s22	For extraordinary views (and expensive drinks) go to the 30th-floor View Bar in Jardins.	Pre mimoriadnymi výh¾admi (a drahé nápoje), prejdite na 30. poschodí View Bar v Jardins.	Pre mimoriadny výh¾ad (a drahé nápoje), navtívte View Bar na 30. poschodí v Jardins.	Ak chcete zai výnimoèný výh¾ad (s predraenými nápojmi) navtívte retauráciu a bar The View Bar na tridsiatom poschodí v tvrti Jardins.	0,619	0,81	0,81	0,81	0,762	0,33	0,05	0	0	0,524	0,619	0,619	0,619	0,571	0,42	0,15	0,05	0	-0,095	-0,191	-0,191	-0,191	-0,191	0,09	0,1	0,05	0	B
141	24	d141s24	Its surrounded by a mix of office and residential blocks, so at dusk lights go off and on around town like some weird morse code as people leave work and go home.	Je obklopený kombinácia kancelárskych a obytných blokoch, take za súmraku svetlá zhasnú a okolo mesta ako nejaký divný Morseovej abecede, ako ¾udia odís z práce a ís domov.	Je obklopený kancelárskymi a obytnými budovami, take keï ¾udia odchádzajú za súmraku z roboty, svetlá sa zhasínajú a zoínajú ako zvlátna Morseová abeceda.	Je obklopený kancelárskymi a obytnými budovami, take pri súmraku sa svetlá v budovách zaínajú a zhasínajú ako zvlátna morzeovka.	1	1	1	1	0,737	0,35	0,03	0	0	0,474	0,632	0,632	0,632	0,526	0,6	0,31	0,23	0,2	-0,526	-0,368	-0,368	-0,368	-0,211	0,25	0,28	0,23	0,2	B
141	25	d141s25	Jardins is probably the best area to stay in, too, with lots of great bars and restaurants.	Jardins je pravdepodobne najlepí priestor, aby zostali v taky, s mnostvom skvelých barov a retaurácií.	Jardins je pravdepodobne najlepia obytná tvr s mnostvom skvelých barov a retaurácií.	tvr Jardins je pravdepodobne ideálnym miestom na bývanie s mnohými skvelými barmi a retauráciami.	0,714	0,786	0,786	0,786	0,714	0,33	0,14	0,07	0	0,571	0,643	0,643	0,643	0,643	0,42	0,15	0,08	0	-0,143	-0,143	-0,143	-0,143	-0,071	0,09	0,01	0,01	0	B
141	26	d141s26	The rooftop Skye Bar in Hotel Unique has more great views and would be a perfect place for Bond to parachute on to.	Strené Skye Bar v hoteli Unique má viac nádherný výh¾ad a bolo by ideálne miesto pre Bond k padáku na.	Strený Skye Bar v hoteli Unique ponúka mnoho skvelých výh¾adov a bolo by ideálne miesto pre Bonda na pristátie s padákom.	Ïalí nádherný výh¾ad ponúka retaurácia Skye Bar na streche hotela Unique. Bola by tie dokonalým miestom pre Bonda na pristátie s padákom.	0,591	0,909	0,909	0,909	0,773	0,36	0,09	0	0	0,455	0,682	0,682	0,682	0,545	0,5	0,28	0,2	0,15	-0,136	-0,227	-0,227	-0,227	-0,228	0,14	0,19	0,2	0,15	B
141	27	d141s27	Theres a pool and the hotels shaped like a big boat.	K dispozícii je bazén a hotelová v tvare ve¾kej lodi.	K dispozícii je bazén a hotel má tvar ve¾kej lodi.	Nachádza sa tam aj bazén a hotel má tvar ve¾kej lode.	0,727	0,727	0,727	0,727	0,636	0,27	0,1	0	0	0,455	0,455	0,455	0,455	0,364	0,54	0,5	0,45	0,38	-0,272	-0,272	-0,272	-0,272	-0,272	0,27	0,4	0,45	0,38	B
141	28	d141s28	My book, Paradise City, is named after the Paraisópolis favela, where a key incident happens at the beginning.	Moja kniha, Paradise City, je pomenovaná po Paraisópolis Favela, kde k¾úèovú udalos sa stane na zaèiatku.	Moja kniha, Paradise City, je pomenovaná po Paraisópolis Favela, kde sa k¾úèová udalos odohráva na zaèiatku.	Moja kniha Rajské mesto (Paradise City) je pomenovaná po chudobnej tvrti Paraisópolis, predmestskej èasti Sao Paula, ktorá je dejiskom k¾úèovej udalosti na zaèiatku knihy.	0,625	0,667	0,667	0,667	0,667	0,33	0,17	0,04	0	0,625	0,667	0,667	0,667	0,667	0,33	0,17	0,04	0	0	0	0	0	0	0	0	0	0	B
141	29	d141s29	Sao Paulos a great setting for crime fiction because of the huge gulf between rich and poor  theres a disenfranchised underclass and a sense of lawlessness.	Sao Paulo je skvelý nastavenie pre detektívky vzh¾adom k obrovskému priepas medzi bohatými a chudobnými - je tu disenfranchised chudobnej a pocit nespravodlivosti.	Sao Paulo je skvelé prostredie pre detektívky, vzh¾adom na obrovskú priepas medzi bohatými a chudobnými - nemajú hlasovacie právo a zmysel pre spravodlivos.	Kvôli priepastným rozdielom medzi bohatými a chudobnými je Sao Paolo skvelým prostredím pre kriminálny román. Je bydliskom ¾udí nízkej spoloèenskej vrstvy bez hlasovacieho práva a zmyslu pre zákon a poriadok.	0,667	0,933	0,933	0,933	0,8	0,26	0,1	0,07	0,03	0,667	0,9	0,9	0,9	0,8	0,26	0,1	0,07	0,03	0	-0,033	-0,033	-0,033	0	0	0	0	0	B
141	30	d141s30	Its a place rich in culture, dripping in cash and undermined by political lawlessness.	Je to miesto s bohatou kultúrou, kvapkajúcej v hotovosti a podkopal politickú bezprávie.	Je to miesto s bohatou kultúrou, topiace sa v peniazoch a znièené politickými zloèinmi.	Mesto má bohatú kultúru, topí sa v peniazoch a je znièené politickými zloèinmi.	0,769	0,923	0,923	0,923	0,846	0,23	0	0	0	0,462	0,615	0,615	0,615	0,462	0,57	0,38	0,25	0,09	-0,307	-0,308	-0,308	-0,308	-0,384	0,34	0,38	0,25	0,09	B
141	31	d141s31	A crime novel allows access to these different worlds.	Zloèin román umoòuje prístup k týmto rozdielnych svetov.	Kriminálny román nám sprístupòuje tieto rozdielne svety.	Román nám umoòuje nahliadnu do týchto odliných miest.	0,75	0,875	0,875	0,875	0,75	0,25	0	0	0	0,75	0,875	0,875	0,875	0,875	0,25	0,14	0	0	0	0	0	0	0,125	0	0,14	0	0	B
141	32	d141s32	Crime in Sao Paulo is run by a gang called PCC  from jail.	Zloèin v Sao Paulo je prevádzkovaný gang s názvom PCC - z väzenia.	Zloèin v Sao Paulo je riadený väzenským gangom nazývaným Prvá jednotka mesta (PCC).	Podsvetie v Sao Paule patrí väzenskému gangu nazývanému Primeiro Comando da Capital (Prvá jednotka mesta).	0,933	0,933	0,933	0,933	0,867	0,06	0	0	0	0,733	0,8	0,8	0,8	0,733	0,26	0,14	0,07	0	-0,2	-0,133	-0,133	-0,133	-0,134	0,2	0,14	0,07	0	B
141	33	d141s33	On the weekend before the World Cup in 2006, they demanded wide screen TVs to watch the game.	Cez víkend pred Svetovom pohári v roku 2006, oni poadovali ve¾koploná obrazovka TV sledova hru.	Cez víkend pred Svetovým pohárom v roku 2006, iadali irokouhlé televízore, aby mohli sledova zápas.	Poèas víkendu pred Svetovým pohárom v roku 2006 poadovali irokouhlé televízory, aby mohli sledova zápas.	0,6	0,667	0,667	0,667	0,6	0,4	0,14	0,07	0	0,267	0,267	0,267	0,267	0,2	0,73	0,57	0,46	0,33	-0,333	-0,4	-0,4	-0,4	-0,4	0,33	0,43	0,39	0,33	B
141	34	d141s34	When the authorities refused they said theyd cause chaos across the city  and they did for three days.	Keï úrady odmietli povedali, e by spôsobi chaos po celom meste - a oni robili po dobu troch dní.	Keï úrady odmietli povedali, e spôsobia chaos v celom meste - Trval tri dni.	Keï to vláda odmietla, povedali, vyhráali rozruchom v celom meste, èo sa nakoniec aj splnili. Trval tri dni,	0,833	0,889	0,889	0,889	0,833	0,21	0,05	0	0	0,556	0,611	0,611	0,611	0,611	0,44	0,23	0,12	0	-0,277	-0,278	-0,278	-0,278	-0,222	0,23	0,18	0,12	0	B
141	35	d141s35	Police were attacked, buses hijacked and set on fire  when they authorities finally agreed to the TVs the mayhem stopped.	Polícia boli napadnutí, autobusy unesená a zapálený - keï úrady nakoniec súhlasil s televízormi zmrzaèenie zastavil.	Napadli policajtov, uniesli autobusy a podpálili domy. Keï úrady nakoniec súhlasili s televízormi, zmätok prestal.	poèas ktorých napadli policajtov, uniesli a podpálili autobusy. Keï nakoniec vláda vyhovela ich iadosti, nepokoje ustali.	0,75	0,875	0,875	0,875	0,813	0,25	0	0	0	0,5	0,688	0,688	0,688	0,688	0,5	0,2	0,07	0	-0,25	-0,187	-0,187	-0,187	-0,125	0,25	0,2	0,07	0	B
141	36	d141s36	It was that weekend that the seed of the idea for my novel was planted.	Bol to ten víkend, e osivo nápadom môjho románu bola vysadená.	V ten víkend sa zrodila téma pre môj román.	V ten víkend sa vo mne zrodil nápad napísa román.	0,9	0,9	0,9	0,9	0,8	0,18	0,1	0	0	0,5	0,5	0,5	0,5	0,5	0,5	0,33	0,25	0,15	-0,4	-0,4	-0,4	-0,4	-0,3	0,32	0,23	0,25	0,15	B
141	37	d141s37	The best thing to do in Sao Paulo is eat.	To najlepie, èo robi v Sao Paulo je jes.	Najlepie v Sao Paulo je ich jedlo.	Najlepia vec v Sao Paule je jedlo.	0,857	0,857	0,857	0,857	0,571	0,33	0,12	0	0	0,429	0,571	0,571	0,571	0,429	0,57	0,16	0	0	-0,428	-0,286	-0,286	-0,286	-0,142	0,24	0,04	0	0	B
141	38	d141s38	You have to have feijoada, a pork and bean stew that is Brazils national dish and traditionally eaten on Wednesdays and Saturdays.	Musíte ma Feijoada, bravèovú a fazu¾a gulá, ktorý je brazílska národné jedlo a tradiène jedol v stredu av sobotu.	Dajte si Feijoada, dusené bravèové mäso s fazu¾ou, ktoré Brazílèania jedia stredy a soboty.	Urèite ochutnajte brazílske národné jedlo feijoada, dusené bravèové mäso s fazu¾ou, ktoré jedávajú Brazílèania v stredy a soboty.	0,778	1	1	1	0,833	0,31	0,05	0	0	0,389	0,389	0,389	0,389	0,333	0,61	0,47	0,38	0,28	-0,389	-0,611	-0,611	-0,611	-0,5	0,3	0,42	0,38	0,28	B
141	39	d141s39	Its said to have been invented by slaves who used to cook up left over hoofs, trotters and ears with beans.	Hovorí sa, e bol vynájdený otrokov, ktorí pouívajú uvari zostane kopýt, klusákov a ui s fazu¾ou.	Hovorí sa, e bol vynájdený otrokmi, ktorí zvykli uvari zvyky kopýt, bravèových paprèiek a uí s fazu¾ou.	Hovorí sa, e ho vynali otroci, ktorí zvykli vari zvyky konských kopýt, bravèových paprèiek a uí s fazu¾ou.	0,556	0,556	0,556	0,556	0,556	0,44	0,17	0,06	0	0,278	0,278	0,278	0,278	0,278	0,72	0,53	0,37	0,26	-0,278	-0,278	-0,278	-0,278	-0,278	0,28	0,36	0,31	0,26	B
141	40	d141s40	There are two versions: completa, where you might get a pigs ear, or light, the genteel version with good cuts of meat.	Existujú dve verzie: Completa, kde by ste mohli dosta ucho prasacia alebo "light", tým nóbl verzia s dobrými kusy mäsa.	Existujú dve verzie: Completa, s uchom z prasaa alebo "light", ¾ahká verzia s kvalitnými kúskami mäsa.	Existujú dve verzie: completa s prasacím uchom, alebo diétna verzia z kvalitnejieho mäsa.	0,923	1	1	1	0,615	0,4	0,15	0,11	0,05	0,462	0,615	0,615	0,615	0,462	0,68	0,26	0,21	0,15	-0,461	-0,385	-0,385	-0,385	-0,153	0,28	0,11	0,1	0,1	B
141	41	d141s41	Try it at Figueira Rubaiyat, a beautiful restaurant built around an enormous fig tree.	Skúste si to na Figueira Rubaiyat, krásne retaurácie postavený okolo obrovského figovníka.	Skúste Figueira Rubaiyatu, krásnu retauráciu postavenú okolo obrovskej figy.	Objednajte si ho vo Figueira Rubaiyat, nádhernej retaurácii postavenej okolo obrovského figovníka.	0,5	0,5	0,5	0,5	0,417	0,5	0,27	0,1	0	0,833	0,833	0,833	0,833	0,75	0,16	0	0	0	0,333	0,333	0,333	0,333	0,333	-0,34	-0,27	-0,1	0	B
141	42	d141s42	The detective in my novel is constantly eating a pastel  a deep-fried pastry with a cheese or meat filling which youll find at stalls everywhere.	Detektív v mojom románe neustále jes pastel - vypráaný peèivo so syrom alebo mäsom náplòou, ktorá nájdete v stánkoch po celom svete.	Detektív v mojom románe neustále je pastel - vypráané cesto plnené syrom a mäsom, ktoré predávajú v stánkoch v celom meste.	Detektív môjho románu èasto jedáva pastel, fritované cesto plnené syrom alebo mäsom, ktoré si môete kúpi v kadom stánku s jedlom.	0,762	0,81	0,81	0,81	0,81	0,31	0,09	0,05	0	0,619	0,714	0,714	0,714	0,714	0,47	0,15	0,05	0	-0,143	-0,096	-0,096	-0,096	-0,096	0,16	0,06	0	0	B
141	43	d141s43	Eat them with hot sauce, theyre crunchy and delicious.	Jes s horúcou omáèkou, sú chrumkavé a chutné.	Dajte si k nemu tip¾avú omáèku, cesto je chrumkavé a chutné.	Odporúèame k nemu tip¾avú omáèku. Je chrumkavé a chutné.	0,667	0,667	0,667	0,667	0,556	0,33	0,25	0,14	0	0,333	0,333	0,333	0,333	0,222	0,72	0,6	0,44	0,25	-0,334	-0,334	-0,334	-0,334	-0,334	0,39	0,35	0,3	0,25	B
141	44	d141s44	Beside caipirinha, the key drink here is chope, draft beer.	Ved¾a Caipirinha, k¾úè nápoj je tu chopí, èapované pivo.	Okrem nápoja Caipirinha, tradièným nápojom je chope, èapované pivo.	Okrem caipirinha je ob¾úbeným nápojom chope, èapované pivo.	0,625	0,75	0,75	0,75	0,5	0,44	0,12	0	0	0,25	0,5	0,5	0,5	0,5	0,77	0,25	0,14	0	-0,375	-0,25	-0,25	-0,25	0	0,33	0,13	0,14	0	B
141	45	d141s45	There are so many little bars  Bar do Juarez in Vila Madalena is a great chopperia, and Bar Léo, right in the centre, is tiny but the beer is out of this world.	Existuje mnoho malých barov - Bar robi Juarez Vila Madalena je skvelý Chopperia a Bar Léo, priamo v centre, je malý, ale pivo je z tohto sveta.	V meste je mnoho malých barov - Bar do Juarez vo tvrti Vila Madalena je skvelý, a Bar Léo, priamo v centre, je malý, ale pivo majú boské.	V Sao Paule nájdete mnostvo malých barov. Bar do Juarez je skvelá pivnica v tvrti Vila Madalena a Bar Léo, priamo v centre mesta, je síce malý, ale pivo je boské.	0,355	0,613	0,613	0,613	0,516	0,58	0,33	0,2	0,14	0,258	0,452	0,452	0,452	0,419	0,7	0,4	0,24	0,1	-0,097	-0,161	-0,161	-0,161	-0,097	0,12	0,07	0,04	-0,04	B
141	46	d141s46	If you want nightlife, try Love Story (Rua Araujo 232)  its very famous:	Ak chcete, noèný ivot, skúste milostný príbeh (Rua Araujo 232) - to je ve¾mi známy:	Ak si chcete v noci niekam vyrazi, navtívte bar Love Story (na ulici Rua Araujo 232), ktorý je slávny pretoe:	Ak si chcete veèer niekam vyrazi, vyskúajte preslávený klub Love Story (ulica Araujo 232),	0,786	1	1	1	0,786	0,26	0,07	0	0	0,857	0,929	0,929	0,929	0,571	0,42	0,25	0,05	0	0,071	-0,071	-0,071	-0,071	-0,215	0,16	0,18	0,05	0	B
141	47	d141s47	Nick Cave used to be a regular and Mike Tyson got arrested here.	Nick Cave býval pravidelný a Mike Tyson tu zatkli.	Nick Cave bol ich pravidelným hosom a Mikea Tysona tu zatkli.	v ktorom bol Nick Cave stálym hosom a bol tu zatknutý Mike Tyson.	0,538	0,769	0,769	0,769	0,692	0,46	0,17	0	0	0,462	0,769	0,769	0,769	0,692	0,46	0,16	0	0	-0,076	0	0	0	0	0	-0,01	0	0	B
141	48	d141s48	It doesnt get going until 2.30am and attracts everyone from off-duty policemen and off-duty prostitutes to rich kids and criminals.	To nie je ís do 2.30am a priahuje kadého z off-povinnosti policajtov a mimo slubu prostitútky do bohatých deti a zloèinci.	V klube to zaèína i a o 2.30 ráno a priahuje kadého od policajtov a prostitútky mimo sluby po bohatých a zloèincov.	V klube to zaène i a o pol tretej ráno a láka kadého. Od policajtov a prostitútok mimo sluby a po zbohatlíkov a kriminálnikov.	0,708	0,792	0,792	0,792	0,792	0,29	0,04	0	0	0,292	0,333	0,333	0,333	0,333	0,66	0,39	0,18	0,04	-0,416	-0,459	-0,459	-0,459	-0,459	0,37	0,35	0,18	0,04	B
141	49	d141s49	The best way to end an evening is at a padaria (bakery) that sells beer, sharing a drink and swapping stories with strangers as the sun comes up.	Najlepí spôsob, ako ukonèi veèer je na Padaria (Pekáreò), ktorá predáva pivo, zdie¾anie drink a vymení príbehy s cudzími ¾uïmi, ako vyjde slnko.	Najlepí spôsob, ako ukonèi veèer je v Padarii (Pekáreò), v ktorej sa predáva pivo, môete popíja s neznámymi ¾uïmi a vymieòa si historky pri východe slnka.	Najlepí spôsob ako zakonèi zábavu je v padarii (pekáreni), kde si môete kúpi pivo, popíja a vymieòa si historky s neznámymi ¾uïmi pri východe slnka.	0,68	0,72	0,72	0,72	0,72	0,36	0,08	0,04	0	0,24	0,56	0,56	0,56	0,44	0,76	0,44	0,25	0,04	-0,44	-0,16	-0,16	-0,16	-0,28	0,4	0,36	0,21	0,04	B
141	50	d141s50	Paulistanos (people from Sao Paulo) are very proud.	Paulistanos (¾udia z Sao Paulo), sú ve¾mi hrdí.	Paulistanos (¾udia z Sao Paulo), sú ve¾mi hrdí.	Paulistanos (ako sa obyvatelia Sao Paula nazývajú) sú ve¾mi hrdí.	0,6	0,6	0,6	0,6	0,6	0,4	0,22	0,13	0	0,6	0,6	0,6	0,6	0,6	0,4	0,22	0,13	0	0	0	0	0	0	0	0	0	0	B
141	51	d141s51	They like to complain about their city, but no one else can!	Radi sa saujú na svoje mesto, ale nikto iný nemôe!	Radi sa saujú na svoje mesto, ale nikto iný nemôe!	Radi sa saujú na svoje mesto, ale robi to môu len oni!	0,417	0,417	0,417	0,417	0,417	0,58	0,55	0,52	0,47	0,417	0,417	0,417	0,417	0,417	0,58	0,55	0,52	0,47	0	0	0	0	0	0	0	0	0	B
141	52	d141s52	Theres a great rivalry between them and Cariocas (people from Rio).	Je tu ve¾ká rivalita medzi nimi a Cariocas (¾udia z Ria).	Je tu ve¾ká rivalita medzi nimi a Cariocas (¾udia z Ria).	Medzi nimi a Cariocas (obyvatelia Ria) je ve¾ká rivalita.	0,333	1	1	1	0,667	0,72	0,4	0,22	0,12	0,333	1	1	1	0,667	0,72	0,4	0,22	0,12	0	0	0	0	0	0	0	0	0	B
141	53	d141s53	We think theyre trivial and lazy and spend all day on the beach.	Myslíme si, e sú triviálne a lenivý a strávi celý deò na plái.	Myslíme si, e sú triviálnia lenivý a trávia celý deò na plái.	Myslíme si, e sú triviálni, leniví a celý deò trávia na plái.	0,333	0,417	0,417	0,417	0,333	0,76	0,41	0,18	0,1	0,167	0,333	0,333	0,333	0,333	0,83	0,45	0,2	0,11	-0,166	-0,084	-0,084	-0,084	0	0,07	0,04	0,02	0,01	B
141	54	d141s54	They think were work-obsessed and square and spend all our time in shopping malls!	Myslia si, e sme medzi pracovným a súkromným posadnutí a námestia a trávi vetok svoj èas v nákupných centrách!	O nás si zase myslia, e sme posadnutí prácou, nudní a vetok svoj èas trávime v nákupných centrách!	O nás si zase myslia, e sme vorkoholici, nudní a vetok èas trávime v nákupných centrách!	0,563	0,875	0,875	0,875	0,5	0,63	0,16	0,05	0	0,188	0,188	0,188	0,188	0,188	0,83	0,7	0,56	0,4	-0,375	-0,687	-0,687	-0,687	-0,312	0,2	0,54	0,51	0,4	B
142	1	d142s1	Revealed: thousands of children at London schools breathe toxic air	Odhalenie: tisícky detí v Londýne kolách dýcha jedovatý vzduch	Odhalenie: tisícky detí v kolách v Londýne dýchajú jedovatý vzduch	Odhalené: tisíce detí v kolách v Londýne dýchajú toxický vzduch	0,4	0,7	0,7	0,7	0,6	0,5	0,22	0	0	0,3	0,3	0,3	0,3	0,2	0,7	0,55	0,5	0,42	-0,1	-0,4	-0,4	-0,4	-0,4	0,2	0,33	0,5	0,42	A
142	2	d142s2	Exclusive:	exkluzívne:	Exkluzívna správa:	Mimoriadna správa:	1	1	1	1	0,5	0	0	0	0	0,5	0,5	0,5	0,5	0	0,5	0	0	0	-0,5	-0,5	-0,5	-0,5	-0,5	0,5	0	0	0	A
142	3	d142s3	802 schools, nurseries and colleges are in areas where levels of nitrogen dioxide breach EU legal limits	802 koly, kôlky a vysoké koly sú v oblastiach, kde koncentrácia oxidu dusièitého poruenie zákonné limity EÚ	802 kôl, kôlok a vysokých kôl sú v oblastiach, kde koncentrácia oxidu dusièitého poruuje zákonné limity EÚ	802 kôl, vrátane materských a stredných sa nachádza v oblasti, kde hodnota oxidu dusièitého v ovzduí presahuje povolenú hranicu stanovenú Európskou úniou	0,682	0,727	0,727	0,727	0,727	0,27	0,04	0	0	0,636	0,682	0,682	0,682	0,682	0,36	0,09	0	0	-0,046	-0,045	-0,045	-0,045	-0,045	0,09	0,05	0	0	A
142	4	d142s4	Tens of thousands of children at more than 800 schools, nurseries and colleges in London are being exposed to illegal levels of air pollution that risk causing lifelong health problems, the Guardian can disclose.	Desiatky tisíc detí vo viac ako 800 kôl, kôlok a kôl v Londýne sú vystavení nelegálnym úrovne zneèistenia ovzduia, ktoré vak môe vyvola celoivotné zdravotné problémy, Guardian môe zverejni.	Desiatky tisíc detí vo viac ako 800 kolách, kôlkach a vysokých kolách v Londýne sú vystavené nelegálnym úrovniam zneèistenia ovzduia, èo môe vyvola celoivotné zdravotné problémy, odha¾uje denník Guardian.	Desiatky tisíc detí vo viac ne 800 materských a stredných kolách v Londýne sú vystavované zneèistenému vzduchu, ktorý presahuje povolené hodnoty, èo môe spôsobi celoivotné zdravotné problémy, odha¾uje denník the Guardian.	0,516	0,581	0,581	0,581	0,581	0,51	0,26	0,17	0,07	0,387	0,419	0,419	0,419	0,419	0,64	0,4	0,27	0,17	-0,129	-0,162	-0,162	-0,162	-0,162	0,13	0,14	0,1	0,1	A
142	5	d142s5	A study identifies 802 educational institutions where pupils as young as three are being exposed to levels of nitrogen dioxide that breach EU legal limits and which the government accepts are harmful to health.	túdia identifikuje 802 vzdelávacích intitúcií, kde iaci tak mladý ako tri sú vystavené úrovniam oxidu dusièitého, ktoré poruujú zákonné limity EÚ a ktoré vláda prijíma sú kodlivé pre zdravie.	túdia identifikovala 802 vzdelávacích intitúcií, kde u trojroèné deti sú vystavené úrovniam oxidu dusièitého, ktoré poruujú zákonné limity EÚ, ktoré prijala aj vláda,a ktoré sú kodlivé pre zdravie.	túdia urèila 802 vzdelávacích intitúcií, v ktorých sú u 3-roèné deti vystavované hodnotám oxidu dusièitého presahujúcim povolenú hranicu stanovenú Európskou úniou, ktorú prijala i vláda, a ktoré sú zdraviu kodlivé.	0,6	0,8	0,8	0,8	0,733	0,43	0,13	0,03	0	0,567	0,7	0,7	0,7	0,667	0,5	0,13	0,03	0	-0,033	-0,1	-0,1	-0,1	-0,066	0,07	0	0	0	A
142	6	d142s6	The research, commissioned by the mayor of London, Sadiq Khan, suggests thousands more children and young people are at risk from toxic air than previously thought.	Výskum zadala starosta Londýna, Sadiq Khan, navrhne ïalie tisícky detí a mladých ¾udí sú ohrozené toxických vzduchu, ne sa predtým myslelo.	Výskum, ktorý zadal starosta Londýna, Sadiq Khan, naznaèuje, e v ohrození zdravia v dôsledku vystavenia toxickému vzduchu je o tisíce detí a mladých ¾udí viac ako sa predpokladalo.	Výskum, ktorý si dal vypracova starosta Londýna Sadiq Khan naznaèuje, e v ohrození zdravia v dôsledku vystavovania sa toxickému vzduchu je o tisíce detí a mladých ¾udí viac ako sa predpokladalo.	0,613	0,806	0,806	0,806	0,742	0,35	0,2	0,14	0,07	0,129	0,161	0,161	0,161	0,161	0,83	0,76	0,69	0,65	-0,484	-0,645	-0,645	-0,645	-0,581	0,48	0,56	0,55	0,58	A
142	7	d142s7	Khan said the results were devastating and warned that it was the capitalâs poorest children who were bearing the brunt of the air pollution crisis.	Khan povedal, e výsledky boli znièujúce a varoval, e to bolo najchudobnejie deti Capital   s, ktorí nesú hlavný nápor zneèistenia ovzduia krízy.	Khan povedal, e výsledky boli znièujúce a varoval, e to sú najchudobnejie deti hlavného mesta, ktoré nesú bremeno krízy zneèisteného ovzduia.	Khan povedal, e výsledky boli okujúce a upozornil na fakt, e sú to práve najchudobnejie deti hlavného mesta, ktoré nesú bremeno krízy zneèisteného ovzduia.	0,458	0,625	0,625	0,625	0,583	0,54	0,21	0,13	0,09	0,208	0,25	0,25	0,25	0,25	0,79	0,56	0,5	0,43	-0,25	-0,375	-0,375	-0,375	-0,333	0,25	0,35	0,37	0,34	A
142	8	d142s8	âoIt is an outrage that more than 800 schools, nurseries and other educational institutions are in areas breaching legal air pollution limits,â? he said.	â  oIt je kandalózne, e viac ako 800 kôl, kôlok a ïalích vzdelávacích intitúcií sa v oblasti poruujú zákonné limity zneèistenia ovzduia, â  povedal.	"Je kandalózne, e viac ako 800 kôl, kôlok a ïalích vzdelávacích intitúcií je v oblasti, kde sa poruujú zákonné limity zneèistenia ovzduia," povedal.	Je poburujúce, e viac ne 800 materských a základných kôl èi iných vzdelávacích intitúcií sa nachádza v oblastiach, kde stupeò zneèistenia ovzduia presahuje povolenú hranicu, povedal.	0,538	0,769	0,769	0,769	0,654	0,46	0,16	0,04	0	0,5	0,692	0,692	0,692	0,615	0,5	0,12	0	0	-0,038	-0,077	-0,077	-0,077	-0,039	0,04	-0,04	-0,04	0	A
142	9	d142s9	âoThis is an environmental challenge, a public health challenge but also â and no one talks about this â it is fundamentally an issue of social justice.	â  oThis je výzvou pre ivotné prostredie, verejné zdravie, ale aj výzvou â  "a nikto sa hovorí o tomto " to je v zásade otázkou sociálnej spravodlivosti.	"Je to problém ivotného prostredia, verejného zdravia, ale je to v zásade aj otázkou sociálnej spravodlivosti, o èom nikto hovorí"	Je to environmentálny problém a problém verejného zdravia, avak je to v zásade tie otázka sociálnej spravodlivosti, o èom vak nik nehovorí.	0,909	1	1	1	0,727	0,31	0,07	0	0	0,409	0,455	0,455	0,455	0,409	0,59	0,38	0,2	0,1	-0,5	-0,545	-0,545	-0,545	-0,318	0,28	0,31	0,2	0,1	A
142	10	d142s10	If you are a poor Londoner you are more likely to suffer from illegal air.â	Ak ste chudobný Londýnèan je viac pravdepodobné, e trpí nelegálnym air.â 	Ak ste chudobný Londýnèan je viac pravdepodobné, e ste vystavený nelegálnemu ovzduiu.	Ak ste chudobným Londýnèanom, tak je tu vyia pravdepodobnos, e ste vystavený presahujúcim hodnotám zneèisteného prostredia.	0,688	0,75	0,75	0,75	0,75	0,25	0,06	0	0	0,625	0,625	0,625	0,625	0,625	0,37	0,2	0,07	0	-0,063	-0,125	-0,125	-0,125	-0,125	0,12	0,14	0,07	0	A
142	11	d142s11	Khan called for the government to introduce a clean air act and for a diesel scrappage scheme to take polluting cars off the road quickly.	Khan vyzval vládu, aby zaviedla zákonom o ochrane ovzduia a o systéme diesel zorotovania, aby sa rýchlo zneèisujúcich automobilov z ciest.	Khan vyzval vládu, aby zaviedla zákon o ochrane ovzduia a systém zorotovania áut s naftovým motorom, aby z ciest èo najrýchlejie stiahla zneèisujúce autá.	Khan vyzval vládu, aby predloila zákon o èistom ovzduí, a aby z ciest èo najrýchlejie stiahla zneèisujúce autá na základe plánu o zavedení rotovného na vozidlá s naftovým motorom.	0,655	0,793	0,793	0,793	0,759	0,34	0,14	0,07	0,04	0,345	0,69	0,69	0,69	0,483	0,62	0,46	0,33	0,23	-0,31	-0,103	-0,103	-0,103	-0,276	0,28	0,32	0,26	0,19	A
142	12	d142s12	The results show nearly double the number of educational institutions than previously highlighted are affected by illegal levels of toxic air.	Výsledky ukazujú, takmer dvojnásobný poèet vzdelávacích intitúcií ako predtým upozoròoval stanú obeou nelegálnych úrovòou toxického vzduchu.	Výsledky ukazujú takmer dvojnásobný poèet vzdelávacích intitúcií ne ako sa predtým poukazovalo, ktoré sú obeou nelegálnych úrovní toxického vzduchu.	Výsledky ukazujú, takmer dvojnásobok vzdelávacích intitúcií ne ako sa predtým poukazovalo je postihnutý vysokými hodnotami toxického vzduchu.	0,471	0,529	0,529	0,529	0,529	0,52	0,25	0,06	0	0,412	0,412	0,412	0,412	0,412	0,63	0,5	0,35	0,25	-0,059	-0,117	-0,117	-0,117	-0,117	0,11	0,25	0,29	0,25	A
142	13	d142s13	A report that was kept secret by former mayor Boris Johnson revealed last year 433 primaries were exposed to dangerous levels of air pollution.	Správa, ktorá bola draná v tajnosti bývalý starosta Boris Johnson odhalila v minulom roku 433 primárky boli vystavené nebezpeèným úrovniam zneèistenia ovzduia.	Správa, ktorá bola draná v tajnosti bývalým starostom Borisom Johnsonom odhalila v minulom roku 433 základných kôl, ktoré boli vystavené nebezpeèným úrovniam zneèistenia ovzduia.	Písomná správa, ktorú bývalý starosta Boris Johnson uchovával v tajnosti odhalila, e minulý rok bolo nebezpeèným hodnotám zneèisteného vzduchu vystavených 433 základných kôl.	0,565	0,87	0,87	0,87	0,739	0,47	0,18	0,09	0,05	0,696	1	1	1	0,783	0,37	0,13	0,04	0	0,131	0,13	0,13	0,13	0,044	-0,1	-0,05	-0,05	-0,05	A
142	14	d142s14	The new data shows 802 out of 3261 nurseries, primary and secondary schools and higher education colleges, are within 150 metres of nitrogen dioxide pollution levels that exceed the EU legal limit of 40Âµg/m3 (40 micrograms per cubic metre of air).	Nové dáta ukazujú 802 von 3261 kôlok, základných a stredných kôl a vysokých kôl vyieho vzdelávania, sú do 150 metrov od hladiny dusíka zneèistenia uhlièitý, ktoré presahujú povolený limit EÚ 40Âµg / m3 (40 mikrogramov na meter kubický vzduchu).	Nové údaje ukazujú 802 z 3261 kôlok, základných, stredných kôl a vysokých kôl, ktoré sú do 150 metrov od oblasti, kde hladiny zneèistenia oxidom uhlièitým presahujú povolený limit EÚ 40Âµg / m3 (40 mikrogramov na meter kubický vzduchu).	Nové údaje hovoria o 802 z celkovo 3261 materských, základných, stredných a vysokých kôl, ktoré sa nachádzajú menej ako 150 metrov od oblasti, kde hladiny oxidu dusièitého presahujú povolenú hranicu stanovenou Európskou úniou o 40µg/m3 (40 mikrogramov na kubický meter vzduchu).	0,512	0,659	0,659	0,659	0,659	0,53	0,15	0,07	0	0,415	0,512	0,512	0,512	0,512	0,6	0,32	0,18	0,1	-0,097	-0,147	-0,147	-0,147	-0,147	0,07	0,17	0,11	0,1	A
143	2	d143s2	New study reveals negative impact of climate change on ocean and its creatures.	Nová túdia ukazuje negatívny dopad klimatických zmien na oceánu a jeho stvorenia.	Nová túdia ukazuje negatívny dopad klimatických zmien na oceán a jeho stvorenia.	Nová túdia odha¾uje negatívny vplyv klimatických zmien na oceán a ivoèíchy v òom ijúce.	0,5	0,5	0,5	0,5	0,5	0,5	0,23	0,08	0	0,429	0,429	0,429	0,429	0,429	0,57	0,38	0,25	0,19	-0,071	-0,071	-0,071	-0,071	-0,071	0,07	0,15	0,17	0,19	C
143	3	d143s3	The deep ocean and the creatures that live there are facing a desperate future due to food shortages and changing temperatures.	Hlboký oceán a bytosti, ktoré tam ijú, sa stretávajú s zúfalý budúcnosti vzh¾adom na nedostatok potravín a meniace sa teploty.	Hlboký oceán a bytosti, ktoré tam ijú, budú èeli negatívnej budúcnosti vzh¾adom na nedostatok potravín a meniace sa teploty.	Hlbiny oceánu a jeho obyvatelia" nemajú najlepie vyhliadky do budúcnosti. To je zapríèinené najmä nedostatkom potravy a zmenami teplôt.	0,895	0,947	0,947	0,947	0,895	0,15	0	0	0	0,842	0,947	0,947	0,947	0,895	0,15	0	0	0	-0,053	0	0	0	0	0	0	0	0	C
143	4	d143s4	We need to wake up and start really realising that [with] the deep ocean, even though we cant see it we are going to be having a huge effect on the largest environment on the planet, said Andrew Sweetman, the co-author of the research from Heriot-Watt University in Edinburgh.	"Musíme sa prebudi a zaèa naozaj uvedomil, e [s] hlboký oceán, aj keï nemôeme vidie ... budeme sa, e má obrovský vplyv na najväèiu ivotné prostredie na planéte," povedal Andrew Sweetman sa spoluautor výskumu z Heriot-Watt University v Edinburghu.	"Musíme sa prebudi a zaèa si naozaj uvedomova, e hlboký oceán, aj keï ho nemôeme vidie, má obrovský vplyv na najväèiu èas ivotného prostredie na planéte," povedal Andrew Sweetman, poluautor výskumu z Heriot-Wattovej Univerzity v Edinburghu.	Musíme sa zobudi a uvedomi si, e i keï to nevidíme, zmeny v oceáne znaène ovplyvnia ivotné prostredie na celej planéte, hovorí spoluautor výskumu na Heriot-Wattovej Univerzite v Edinburgu, Andrew Sweetman.	0,806	1	1	1	0,742	0,41	0,1	0,02	0	0,71	0,903	0,903	0,903	0,774	0,36	0,05	0	0	-0,096	-0,097	-0,097	-0,097	0,032	-0,05	-0,05	-0,02	0	C
143	5	d143s5	It is pretty scary.	"Je to celkom desivé."	"Je to celkom desivé."	Je to desivé.	1	1	1	1	0,667	0,25	0	0	0	1	1	1	1	0,667	0,25	0	0	0	0	0	0	0	0	0	0	0	0	C
143	6	d143s6	Published in the journal Elementa by an international group of scientists from 20 research institutes, the study describes how the team harnessed a number of climate models to explore how oceans around the world are set to change over the 21st century.	Zverejnená v èasopise Elementa medzinárodná skupina vedcov z 20 výskumných ústavov, túdie opisuje, ako sa tím vyuitá rad klimatických modelov, aby preskúmala, ako sú oceány po celom svete má zmeni v priebehu 21. storoèia.	túdia zverejnená v èasopise Elementa bola vykonaná medzinárodnou skupinou vedcov z 20 výskumných ústavov. túdia opisuje, ako tím vyuitá rad klimatických modelov, aby preskúmal, ako sa oceány po celom svete majú zmeni v priebehu 21. storoèia.	Výskum bol publikovaný v èasopise Elementa, podujala sa na òom medzinárodná skupina vedcov z dvadsiatich výskumných intitútov. Poèas výskumu sa vedci zaoberali nieko¾kými klimatickými modelmi, aby zistili akú zmenu môe svet v 21. storoèí oèakáva.	0,629	0,829	0,829	0,829	0,714	0,34	0,14	0,09	0,03	0,714	0,886	0,886	0,886	0,771	0,27	0,08	0,02	0	0,085	0,057	0,057	0,057	0,057	-0,07	-0,06	-0,07	-0,03	C
143	7	d143s7	We wanted to look at how all of these combined stressors  warming, reduced food supply to the sea floor, deoxygenation  would work together to impact the ocean, said Sweetman.	"Chceli sme sa pozrie na to, ako vetky tieto kombinované stresorov - otep¾ovanie, zníené dodávky potravín do morského dna, dezoxygenaèní - bude spolupracova, aby dopad na oceán," povedal Sweetman.	"Chceli sme sa pozrie na to, ako vetky tieto kombinované stresové faktory - otep¾ovanie, zníené dodávky potravín do morského dna, odkyslièovanie - budú ma dopad na oceán," povedal Sweetman.	Chceli sme sa pozrie na zmes vetkých negatívnych faktorov, ako je otep¾ovanie, nedostatok potravy na morskom dne èi odkyslièovanie, a aký bude ich dopad na oceán, vyjadril sa Sweetman.	0,586	0,759	0,759	0,759	0,69	0,34	0,14	0,07	0,03	0,586	0,759	0,759	0,759	0,655	0,34	0,14	0,07	0,03	0	0	0	0	-0,035	0	0	0	0	C
143	8	d143s8	The results reveal that the future for the deep sea is bleak.	Výsledky ukazujú, e budúcnos hlbokého mora je bezútený.	Výsledky ukazujú, e budúcnos hlbokého mora je bezútená.	Výsledky ukazujú, e budúcnos hlbín oceána nie je ruová.	0,444	0,444	0,444	0,444	0,444	0,55	0,38	0,29	0,17	0,444	0,444	0,444	0,444	0,444	0,55	0,38	0,29	0,17	0	0	0	0	0	0	0	0	0	C
143	9	d143s9	By 2100 ocean conditions will have changed dramatically, say the authors, with so-called bathyal depths (waters reaching roughly 200 metres to 3,000 metres in depth) in the Pacific, Atlantic and Arctic Oceans increasing in temperature by up to 4C.	Tým 2100 oceáne podmienky budú dramaticky zmenili, hovoria autori, s takzvanými bathyal håbkach (vody dosahujúce pribline 200 metrov do 3000 metrov do håbky) v Pacifiku, Atlantiku a Severného ¾adového oceánu zvýenie teploty a o 4 ° C.	Do roku 2100 oceánske podmienky sa dramaticky zmenia, hovoria autori. V takzvanej batypelagiálnych håbkach (vody dosahujúce pribline 200 metrov do 3000 metrov do håbky) v Tichom oceáne, Atlantiku a v Severnom ¾adovom oceáne nastane zvýenie teploty a o 4 ° C.	Autori výskumu tvrdia, e podmienky v oceáne by sa mali do roku 2100 drasticky zmeni. V tzv. batypelagiále (v håbke od 200 do 3 000 metrov) sa teploty Tichého, Atlantického a Severného ¾adového oceánu zvýia na 4 stupne Celzia.	0,564	0,872	0,872	0,872	0,821	0,41	0,07	0,05	0,02	0,667	1	1	1	0,846	0,44	0,04	0,02	0	0,103	0,128	0,128	0,128	0,025	0,03	-0,03	-0,03	-0,02	C
143	10	d143s10	The seafloor of even deeper ocean regions, known as abyssal depths ranging from 3,000 metres to 6,000 metres deep, could increase in temperature by up to 0.5C to 1C.	Morskom dne z ete hlbích morských oblastiach, známy ako hlbinných håbok od 3000 metrov do 6000 metrov hlboká, by mohla zvýi teplota a o 0.5cm a 1C.	Na morskom dne v ete hlbích morských oblastiach, známych ako abysopegiálna håbka, od 3000 metrov do 6000 metrov, by sa mohla zvýi teplota a o 0.5C a 1C.	Teplota v ete niích oceánskych polohách, v tzv. abysopelagiálnej vrstve, ktorá siaha do håbky od 3 000 do 6 000 metrov pod morom, môe teplota vystúpi o 0,5 a 1 stupeò.	0,71	0,839	0,839	0,839	0,806	0,29	0	0	0	0,645	0,839	0,839	0,839	0,774	0,32	0,03	0	0	-0,065	0	0	0	-0,032	0,03	0,03	0	0	C
143	11	d143s11	Warming oceans are expected to result in lower oxygen concentrations, with levels predicted to fall in bathyal seafloor habitats by up to 3.7%.	Otep¾ovanie oceány sa oèakáva, e za následok niiu koncentráciu kyslíka, sa hladina predpokladá, e by v bathyal Seafloor stanoví a o 3,7%.	Otep¾ovanie oceánov bude ma za následok niiu koncentráciu kyslíka, predpokladá sa, e v batypelagiálom ivoèínom spoloèenstve by to mal by 3,7% pokles.	Následky otep¾ovania oceánov sa oèakávajú v podobe zníenej koncentrácie kyslíka. Jeho úroveò v batypelagiálom ivoèínom spoloèenstve by mala klesnú o 3,7%.	0,714	0,905	0,905	0,905	0,81	0,31	0,04	0	0	0,619	0,762	0,762	0,762	0,714	0,39	0,18	0,14	0,1	-0,095	-0,143	-0,143	-0,143	-0,096	0,08	0,14	0,14	0,1	C
143	12	d143s12	But even small changes, said Sweetman, could have a large impact.	Ale aj malé zmeny, povedal Sweetman, by mohlo ma ve¾ký dopad.	Ale aj malé zmeny, povedal Sweetman, by mohli ma ve¾ký dopad.	Pod¾a Sweetmana aj malé zmeny môu so sebou prinies rozsiahle následky.	0,727	0,818	0,818	0,818	0,727	0,27	0,2	0,11	0	0,727	0,818	0,818	0,818	0,727	0,27	0,2	0,11	0	0	0	0	0	0	0	0	0	0	C
143	13	d143s13	Rising levels of carbon dioxide, says the study, will cause waters to become more acidic  a situation that is likely to be disastrous for organisms with shells, such as molluscs, as well as corals, while fish and other creatures will also be affected.	Stúpajúcej hladiny oxidu uhlièitého, uvádza túdia, spôsobí vody, aby sa viac kyslý - je situácia, ktorá bude pravdepodobne ma katastrofálne následky pre organizmy s mulí, ako sú mäkkýe, rovnako ako koraly, zatia¾ èo bude ma vplyv aj ryby a ostatné bytosti.	Stúpajúcej hladiny oxidu uhlièitého, uvádza túdia, urobia vodu kyslastejou. To je situácia, ktorá bude pravdepodobne ma katastrofálne následky pre mu¾ovité organizmy, ako sú mäkkýe, rovnako ako koraly, zatia¾ èo to bude ma vplyv aj ryby a ostatné bytosti.	Stúpajúca hladina oxidu uhlièitého by pod¾a túdie mohla spôsobi zvýenie kyslosti vody. Táto situácia by bola katastrofálna pre koraly, èi jedince ijúce v muliach a ulitách, ako napríklad mäkkýe. Negatívny dopad neobíde ani ryby èi iné ivoèíchy.	0,838	0,973	0,973	0,973	0,838	0,26	0,02	0	0	0,784	0,919	0,919	0,919	0,838	0,26	0,02	0	0	-0,054	-0,054	-0,054	-0,054	0	0	0	0	0	C
143	14	d143s14	The large changes are expected to occur by the end of the century, Sweetman said, It is very unlikely that they are going to be able to adapt.	Ve¾ké zmeny sa oèakáva, e dôjde do konca tohto storoèia, povedal Sweetman, "Je ve¾mi pravdepodobné, e sa bude môc sa prispôsobi."	Ve¾ké zmeny sa oèakávajú do konca tohto storoèia, povedal Sweetman, "Je ve¾mi pravdepodobné, e sa organizmy nebudú môc prispôsobi."	Sweetman hovorí, e obrovské zmeny môeme oèakáva koncom 21. storoèia. Je ve¾mi pravdepodobné, e sa ivoèíchy nebudú schopné adaptova.	0,684	0,842	0,842	0,842	0,737	0,47	0,15	0,1	0,05	0,526	0,737	0,737	0,737	0,684	0,47	0,16	0,11	0,06	-0,158	-0,105	-0,105	-0,105	-0,053	0	0,01	0,01	0,01	C
143	15	d143s15	As far as is known, Sweetman said, change is happening faster than at any previous point in geological history.	Pokia¾ je známe, povedal Sweetman, zmena sa deje rýchlejie ako v ktoromko¾vek predchádzajúcom bode v geologickej histórii.	Pokia¾ je známe, povedal Sweetman, zmena sa deje rýchlejie ako v ktoromko¾vek predchádzajúcom bode v geologickej histórii.	Doposia¾ vieme len to¾ko, e ete nikdy v geologickej histórii neprilo k zmenám tak rýchlo ako teraz.	0,765	1	1	1	0,824	0,29	0,12	0,06	0	0,765	1	1	1	0,824	0,29	0,12	0,06	0	0	0	0	0	0	0	0	0	0	C
145	1	d145s1	At the heart of our galaxy, a vast black hole is devouring matter from the dust clouds that surround it.	V centre naej galaxie, obrovská èierna diera pohlcuje hmotu z prachových mraèien, ktoré ju obklopujú.	V srdci naej galaxie, obrovská èierna diera pohlcuje hmotu z prachových mraèien, ktoré ju obklopujú.	V srdci naej galaxie, rozsiahla èierna diera pohlcuje hmotu z oblakov prachu, ktoré ju obklopujú.	0,267	0,267	0,267	0,267	0,267	0,73	0,5	0,3	0,16	0,2	0,2	0,2	0,2	0,2	0,8	0,64	0,46	0,25	-0,067	-0,067	-0,067	-0,067	-0,067	0,07	0,14	0,16	0,09	B
145	2	d145s2	Little by little, expanses of interstellar material are being swallowed up by this voracious galactic carnivore that, in the process, has reached a mass that is 4m times that of our sun.	Kúsok po kúsku, rozlohy medzihviezdneho materiálu sú pohltení týmto nenásytným galaktickej mäsoravec, e ??v procese, dosiahol hmotu, ktorá je 4m krát väèia ne nae Slnko.	Kúsok po kúsku, mnostvá medzihviezdneho materiálu sú pohltené týmto nenásytným galaktickým mäsoravcom, ktorý poèas tohto procesu, dosiahol ve¾kos, ktorá je 4m krát väèia ne nae Slnko.	Postupne sú rozsiahle plochy medzihviezdneho materiálu pohlcované týmto nenásytným galaktickým mäsoravcom, ktorý poèas toho dosiahol objem 4 miliónkrát väèí ako Slnko.	0,857	0,905	0,905	0,905	0,762	0,28	0,08	0	0	0,714	0,762	0,762	0,762	0,619	0,42	0,24	0,16	0,13	-0,143	-0,143	-0,143	-0,143	-0,143	0,14	0,16	0,16	0,13	B
145	3	d145s3	The Milky Ways great black hole is 25,000 light years distant, surrounded by dense clusters of stars, shrouded by interstellar dust and, like all other black holes, incapable of emitting light.	Mlieèna dráha je ve¾ký èierna diera je 25.000 svetelných rokov ïaleko, obklopené hustými zhluky hviezd, zahalená medzihviezdneho prachu a rovnako ako vetky ostatné èierne diery, ktoré nie sú schopné emitova svetlo.	Ve¾ká èierna diera na Mlieènej dráhe je vzdialená 25.000 svetelných rokov, obklopená hustými zhlukmi hviezd, zahalená medzihviezdnym prachom, rovnako, ako vetky ostatné èierne diery, ktoré nie sú schopné vyarova svetlo.	Èierna diera na Mlieènej ceste je vzdialená 25000 svetelných rokov a je obklopená hustými zhlukmi hviezd, zahalenými medzihviezdnym prachom. Tak ako vetky ostatné èierne diery, aj táto je neschopná vyarova svetlo.	0,484	0,71	0,71	0,71	0,645	0,48	0,2	0,1	0,07	0,258	0,355	0,355	0,355	0,355	0,67	0,46	0,24	0,14	-0,226	-0,355	-0,355	-0,355	-0,29	0,19	0,26	0,14	0,07	B
145	5	d145s5	It is going to be very, very hard to take this photograph but we think we now have the technological capability to do it, says Manchester University astronomer Tom Muxlow, based at the Jodrell Bank observatory in Cheshire.	"To bude ve¾mi, ve¾mi aké prija túto fotografiu, ale myslíme si, e máme teraz technologické monosti, ako to urobi," hovorí Manchester University astronóm Tom Muxlow, zaloený na observatóriu Jodrell Bank v Cheshire.	"Bude ve¾mi, ve¾mi aké vytvori takúto fotografiu, ale myslíme si, e teraz máme technologické monosti, ako to urobi," hovorí astronóm Tom Muxlow z Manchester University, so sídlom v observatóriu Jodrell Bank v Cheshire.	"Bude ve¾mi, naozaj ve¾mi aké spravi takúto fotografiu ale myslíme si, e na to máme potrebné technologické vymoenosti," hovorí Tom Muxlow, astronóm Manchesterskej univerzity so sídlom v observatóriu Jodrell Bank v Cheshire.	0,281	0,563	0,563	0,563	0,5	0,71	0,35	0,2	0,13	0,25	0,406	0,406	0,406	0,344	0,75	0,46	0,32	0,26	-0,031	-0,157	-0,157	-0,157	-0,156	0,04	0,11	0,12	0,13	B
145	6	d145s6	To be precise, we are not going to take a direct photograph of the black hole at our galaxys heart.	"Aby sme boli presní, nebudeme bra priamy fotografiu èiernej diery v centre naej galaxie.	"Aby sme boli presní, nebudeme robi priamu fotografiu èiernej diery v centre naej galaxie.	"Aby sme boli presní, nejdeme zhotovi priamu fotografiu èiernej diery v srdci naej galaxie.	0,286	0,286	0,286	0,286	0,286	0,71	0,53	0,33	0,18	0,214	0,214	0,214	0,214	0,214	0,78	0,61	0,41	0,27	-0,072	-0,072	-0,072	-0,072	-0,072	0,07	0,08	0,08	0,09	B
145	7	d145s7	We are actually going to take a picture of its shadow.	Sme vlastne bude odfoti jeho tieni.	Vlastne budeme foti jej tieò.	V podstate ideme odfotografova jej tieò.	1	1	1	1	0,833	0	0	0	0	0,667	0,667	0,667	0,667	0,5	0,33	0,2	0	0	-0,333	-0,333	-0,333	-0,333	-0,333	0,33	0,2	0	0	B
145	8	d145s8	It will be an image of its silhouette sliding against the background glow of radiation of the heart of the Milky Way.	Bude to obraz jeho siluetu posuvné proti pozadia iaru iareniu centre Mlieènej dráhy.	Bude to obraz jej siluety posúvajúcej sa proti iarivému pozadiu zo srdca Mlieènej dráhy.	Bude to obraz siluety posúvajúcej sa oproti pozadiu iary radiácie v srdci naej Mlieènej cesty.	0,733	0,733	0,733	0,733	0,733	0,26	0,14	0,07	0	0,467	0,6	0,6	0,6	0,6	0,53	0,28	0,15	0	-0,266	-0,133	-0,133	-0,133	-0,133	0,27	0,14	0,08	0	B
145	9	d145s9	That photograph will reveal the contours of a black hole for the first time.	e snímka odhalí obrysy èiernej diery prvýkrát. "	Takéto snímka prvýkrát odhalí obrysy èiernej diery."	Táto fotografia po prvý raz odhalí obrysy èiernej diery."	0,556	0,667	0,667	0,667	0,556	0,44	0,38	0,31	0,19	0,556	0,556	0,556	0,556	0,444	0,44	0,38	0,31	0,19	0	-0,111	-0,111	-0,111	-0,112	0	0	0	0	B
145	10	d145s10	Its like a telescope that allows you to read a newspaper headline on the moon while standing on Earth	Je to ako ïalekoh¾ad, ktorý umoòuje èíta novinový titulok na Mesiaci, keï stál na Zemi	Je to ako ïalekoh¾ad, ktorý umoòuje èíta novinový titulok na Mesiaci, kým stojíte na Zemi	Je to ako teleskop, ktorý vám umoòuje èíta nadpisy v novinách na Mesiaci, zatia¾ èo budete stá na Zemi.	0,526	0,526	0,526	0,526	0,526	0,47	0,22	0,06	0	0,526	0,526	0,526	0,526	0,526	0,47	0,22	0,06	0	0	0	0	0	0	0	0	0	0	B
145	11	d145s11	Our galaxys great black hole is also known as Sagittarius A*, because it lies in the constellation Sagittarius and the data collection that will be used to create its image is set to take place in April.	ve¾ká èierna diera naej galaxie je tie známy ako Sagittarius A *, pretoe leí v súhvezdí Strelca a zber dát, ktorá bude pouitá na vytvorenie jeho obraz je nastavený na kona v apríli.	Ve¾ká èierna diera v naej galaxii je tie známa ako Sagittarius A*, pretoe leí v súhvezdí Strelca a zber dát, ktoré budú pouité na vytvorenie jej obrazu sa bude kona v apríli.	Ve¾ká èierna diera naej galaxie je známa ako Strelec A*, pretoe leí v súhvezdí Strelca. Zbierka dát, ktoré budú pouité na vytvorenie tohto obrazu bude vykonaná v apríli.	0,5	0,536	0,536	0,536	0,5	0,66	0,34	0,22	0,16	0,321	0,321	0,321	0,321	0,321	0,78	0,45	0,3	0,2	-0,179	-0,215	-0,215	-0,215	-0,179	0,12	0,11	0,08	0,04	B
145	12	d145s12	However, it will probably require a further six months of work to put together the observations made by all of the Event Horizon Telescope projects component telescopes, which include instruments at the south pole and in the Andes, Hawaii and Europe.	Avak, bude to pravdepodobne vyadova ïalích es mesiacov práce da dohromady pripomienky vetkými komponentmi ïalekoh¾adov projektu Event Horizon Telescope, ktoré musí obsahova nástroje na junom póle a v Andách, Havaj a Európe.	Avak, bude to pravdepodobne vyadova ïalích es mesiacov práce da dohromady pozorovania zo vetkých projektových komponentov ïalekoh¾adu Event Horizon Telescope, ktorého súèasti sa nachádzajú na junom póle a v Andách, na Havaji a v Európe.	Je vak pravdepodobné, e prepojenie týchto pozorovaní vykonaných Event Horizon teleskopmi, ktorých èasti sa nachádzajú na junom póle, v Andách, na Hawaji a v Európe, potrvá ïalích es mesiacov.	0,621	1	1	1	0,69	0,4	0,22	0,06	0	0,655	0,897	0,897	0,897	0,552	0,48	0,35	0,18	0,06	0,034	-0,103	-0,103	-0,103	-0,138	0,08	0,13	0,12	0,06	B
145	13	d145s13	The resulting image, say scientists, could look very much like the one created by director Christopher Nolan for the film Interstellar.	Výsledný obraz, hovoria vedci, môe vyzera ve¾mi podobne ako ten vytvorený reisér Christopher Nolan pre film Interstellar.	Vedci hovoria, e výsledný obraz môe vyzera ve¾mi podobne ako ten, ktorý vytvoril reisér Christopher Nolan pre film Interstellar.	Vedci tvrdia, e výsledný obraz môe by ve¾mi podobný tomu, ktorý vytvoril reisér Christopher Nolan vo filme Interstellar.	0,5	0,667	0,667	0,667	0,611	0,49	0,17	0,06	0	0,389	0,389	0,389	0,389	0,389	0,63	0,38	0,29	0,18	-0,111	-0,278	-0,278	-0,278	-0,222	0,14	0,21	0,23	0,18	B
145	14	d145s14	Working with US astrophysicist Kip Thorne, Nolan went to considerable pains to develop something that looked like a realistic black hole.	Práca s USA astrofyzik Kip Thorne, Nolan iiel do znaènej bolesti vyvinú nieèo, èo vyzeralo ako "realistické" èiernej diery.	V spolupráci s americkým astrofyzikom Kipom Thorneom, mal Nolan poriadne akosti vytvori nieèo, èo by vyzeralo ako "realistická" èierna diera.	Nolan v spolupráci s americkým astrofyzikom Kipom Thornom preiel mnohými útrapami pri vytváraní nieèoho, èo by vyzeralo ako realistická èierna diera.	0,762	0,857	0,857	0,857	0,81	0,23	0,05	0	0	0,333	0,381	0,381	0,381	0,381	0,66	0,55	0,47	0,39	-0,429	-0,476	-0,476	-0,476	-0,429	0,43	0,5	0,47	0,39	B
145	15	d145s15	Gargantua, as it is named in the film, is depicted as a round black patch that hangs menacingly in the sky with swirling, luminous strands of matter pouring into it.	Gargantua, pretoe to je menovaných vo filme, je predstavovaný ako okrúhle èierne náplas, ktorá visí hrozivo na oblohe s víriace, svetelné pramene hmoty nalial do neho.	Gargantua, pretoe tak je menovaná vo filme, je predstavovaná ako okrúhla èierna kvrna, ktorá hrozivo visí na oblohe s víriacimi sa, svetelnými prameòmi hmoty nalievajúcej sa do nej.	Gargantua, ako je pomenovaná v tomto filme, je zobrazená ako okrúhla èierna kvrna hrozivo visiaca na nebi, do ktorej sa vlievajú vírivé svetielkujúce èiastoèky.	0,708	0,875	0,875	0,875	0,792	0,3	0,04	0	0	0,625	0,75	0,75	0,75	0,667	0,46	0,14	0,07	0,04	-0,083	-0,125	-0,125	-0,125	-0,125	0,16	0,1	0,07	0,04	B
146	1	d146s1	Kim Jong-nam death: poison dose so high he died in '15 to 20 minutes'	Kim Èong-nam smr: jed dávkova tak vysoko zomrel v roku '15 a 20 minút '	Kim Èong-nam smr: dávka jedu bola taká vysoká, e zomrel v '15 a 20 minútach '	Smr Kim Jong-nama nastala v priebehu 15 a 20 minút.	0,8	0,9	0,9	0,9	0,6	0,42	0,15	0,08	0	0,9	1	1	1	0,6	0,4	0,14	0,07	0	0,1	0,1	0,1	0,1	0	-0,02	-0,01	-0,01	0	C
146	2	d146s2	Ministers believe half-brother of North Korean leader was killed with more than 10mg of UN classified VX nerve agent.	Ministri veria, nevlastný brat severokórejského vodcu bol zabitý s viac ako 10 mg OSN klasifikovaná VX agenta nervu.	Ministri veria, e nevlastný brat severokórejského vodcu bol zabitý s viac ako 10 mg VX nerového plynu, klasifikovaného OSN.	Ministri sú presvedèení, e nevlastného brata severokórejského vodcu zabila vye 10mg dávka, ktorú OSN zaraïuje k nervovému plynu VX.	0,737	0,895	0,895	0,895	0,842	0,26	0,05	0	0	0,632	0,789	0,789	0,789	0,789	0,36	0,05	0	0	-0,105	-0,106	-0,106	-0,106	-0,053	0,1	0	0	0	C
146	3	d146s3	The dose of poison given to North Korean ruler Kim Jong-uns half-brother was so high it killed him within 15 to 20 minutes, Malaysias health minister has said.	Dávka jedu venova severokórejského vládcu Kim Èong-un nevlastný brat bol tak vysoký, e ho zabila "poèas 15 a 20 minút," Malajzia je minister zdravotníctva uviedol.	Dávka jedu podaná nevlastnému bratovi severokórejského vládcu Kim Èong-un, bola tak vysoká, e ho zabila "poèas 15 a 20 minút," Malajzijský minister zdravotníctva uviedol.	Ako oznámil malajzijský minister zdravotníctva, dávka jedu, ktorou otrávili nevlastného brata Severokórejského vodcu bola tak vysoká, e zomrel v priebehu 15 a 20 minút.	0,583	0,917	0,917	0,917	0,708	0,44	0,2	0,08	0,04	0,417	0,792	0,792	0,792	0,583	0,58	0,39	0,22	0,09	-0,166	-0,125	-0,125	-0,125	-0,125	0,14	0,19	0,14	0,05	C
146	4	d146s4	Kim Jong-nam died on 13 February at Kuala Lumpur airport from being poisoned with VX nerve agent, a banned chemical substance classified by the UN as a weapon of mass destruction.	Kim Èong-nam zomrel 13. februára na letisku v Kuala Lumpur z otravy s VX agenta nervu, zakázané chemické látky OSN klasifikovaná ako zbraò hromadného nièenia.	Kim Èong-nam zomrel 13. februára na letisku v Kuala Lumpur, z otravy VX nerovým plynom, zakázanou chemickou látkou, klasifikovanou OSN ako zbraò hromadného nièenia.	Kim Jong-nam zomrel 13. februára na letisku v Kuala Lampur na následky otravy nervovým plynom VX, zakázanou chemickou látkou, ktorú OSN zaraïuje k zbraniam hromadného nièenia.	0,462	0,538	0,538	0,538	0,538	0,5	0,28	0,2	0,17	0,308	0,423	0,423	0,423	0,423	0,65	0,36	0,25	0,17	-0,154	-0,115	-0,115	-0,115	-0,115	0,15	0,08	0,05	0	C
146	5	d146s5	Subramaniam Sathasivam said on Sunday that the dose of VX given to Kim was so high it would have affected everything.	Subramaniam Sathasivam povedal v nede¾u, e dávka VX daná Kim bola tak vysoká, e "by ovplyvnila vetko".	Subramaniam Sathasivam povedal v nede¾u, e dávka VX podaná Kimovi bola tak vysoká, e "by ovplyvnila vetko".	Subramaniam Sathasivam v nede¾u oznámil, e dávka nervového plynu VX, ktorou otrávili Kima, bola tak vysoká, e zasiahla vetko.	0,368	0,474	0,474	0,474	0,474	0,63	0,33	0,11	0,06	0,368	0,474	0,474	0,474	0,474	0,63	0,33	0,11	0,06	0	0	0	0	0	0	0	0	0	C
146	6	d146s6	VX only requires 10mg to be absorbed into the system to be lethal, so I presume that the amount of dose that went in is more than that, he said at a news conference.	"VX vyaduje iba 10mg by vèlenený do systému, ktorý má by smrte¾né, take predpokladám, e mnostvo lieku, ktorý iiel vo viac ne to," povedal na tlaèovej konferencii.	"VX vyaduje iba 10mg, aby sa dostal do systému a bol smrte¾ný, take predpokladám, e mnostvo lieku, ktorú mu podali, bola viac ne to," povedal na tlaèovej konferencii.	Na tlaèovej konferencii poznamenal: "Na usmrtenie staèí, aby sa do ¾udského tela dostalo len 10mg VX, take predpokladám, e mnostvo, ktoré ho usmrtilo, bolo väèie."	0,64	1	1	1	0,8	0,37	0,19	0,12	0,04	0,6	1	1	1	0,76	0,42	0,22	0,11	0,04	-0,04	0	0	0	-0,04	0,05	0,03	-0,01	0	C
146	7	d146s7	The doses were so high and it did it so fast and all over the body, so it would have affected his heart, it would have affected his lungs, it would have affected everything.	"Dávky boli také vysoké, a to robilo to tak rýchlo a po celom tele, take by ovplyvnila jeho srdce, bolo by ovplyvnila jeho p¾úca, e by ovplyvnila vetko."	"Dávky boli také vysoké, a úèinkovali tak rýchlo a po celom tele, e by ovplyvnili jeho srdce, ovplyvnili jeho p¾úca, ovplyvnili by vetko."	"Dávka bola ve¾mi vysoká a v tele sa rýchlo rozírila, take zasiahla srdce, p¾úca a úplne vetko."	1	1	1	1	0,824	0,28	0	0	0	0,941	1	1	1	0,765	0,3	0	0	0	-0,059	0	0	0	-0,059	0,02	0	0	0	C
146	8	d146s8	Asked how long it took for Kim to die after he was attacked, Subramaniam said:	Na otázku, ako dlho trvalo Kim zomrel potom, èo bol napadnutý, Subramaniam povedal:	Na otázku, ako dlho trvalo kým Kim zomrel po tom, èo bol napadnutý, Subramaniam povedal:	Na otázku, po akej dobe Kim skonal, Subramaniam odpovedal:	1	1	1	1	0,667	0,3	0,08	0	0	1	1	1	1	0,667	0,33	0,07	0	0	0	0	0	0	0	0,03	-0,01	0	0	C
146	9	d146s9	I would think it was about, from the time of onset, from the time of application, 15-20 minutes.	"Povedal by som, e to bolo asi od doby ich nástupu, od podania iadosti 15-20 minút."	"Povedal by som, e to bolo asi od doby ich úèinkovania, od doby podania 15-20 minút."	"Myslím, e to bolo 15-20 minút od podania jedu a zaèiatku jeho pôsobenia."	0,692	1	1	1	0,615	0,5	0,26	0,07	0	0,692	1	1	1	0,692	0,5	0,2	0,07	0	0	0	0	0	0,077	0	-0,06	0	0	C
146	10	d146s10	Despite the poisoning, Malaysia has insisted the killing poses no remaining danger to the public and on Sunday declared its international airport a safe zone after completing a sweep of the terminal where Kim had been assaulted.	Cez otravy, Malajzia trvala zabíjanie nepredstavuje iadnu zostávajúce nebezpeèenstvo pre verejnos a v nede¾u vyhlásila, e je medzinárodné letisko za "bezpeèné zóny", potom, èo dokonèil zákrutu terminálu, kde bol Kim napadol.	Napriek otrave, Malajzia trvala na tom, e zabíjanie nepredstavuje iadne zostávajúce nebezpeèenstvo pre verejnos a v nede¾u vyhlásila medzinárodné letisko za "bezpeènú zónu", po tom, èo dokonèili obhliadku terminálu, kde bol Kim napadnutý.	Malajzia trvala na tom, e smrtiaca dávka nepredstavuje pre verejnos iadne nebezpeèenstvo a v nede¾u vyhlásila svoje medzinárodné letisko za bezpeènú zónu po tom, èo dokonèili preh¾adávanie terminálu, kde zaútoèili na Kima,	0,469	0,656	0,656	0,656	0,625	0,53	0,25	0,1	0,03	0,219	0,438	0,438	0,438	0,344	0,75	0,53	0,38	0,3	-0,25	-0,218	-0,218	-0,218	-0,281	0,22	0,28	0,28	0,27	C
146	11	d146s11	The site of the assault was cordoned off during the sweep, but the rest of the terminal remained open.	Miesto útoku bola ohranièená kordónom poèas ahania, ale zvyok terminálu zostala otvorená.	Miesto útoku bolo ohranièené kordónom poèas zaisovania, ale zvyok terminálu zostal otvorený.	Miesto útoku bolo v èase preh¾adávania ohranièené kordónom, ale ostatné terminály ostali otvorené.	0,692	0,769	0,769	0,769	0,769	0,3	0,08	0	0	0,538	0,692	0,692	0,692	0,615	0,46	0,25	0,09	0	-0,154	-0,077	-0,077	-0,077	-0,154	0,16	0,17	0,09	0	C
146	12	d146s12	Since the incident, tens of thousands of people have passed through the terminal, with the location of the assault remaining accessible.	Vzh¾adom k tomu incidentu, desatisíce ¾udí, ktoré preli cez terminál, s umiestnením zostávajúce prístupný útoku.	Vzh¾adom k tomu incidentu, desatisíce ¾udí preli cez terminál na mieste útoku a zostáva sprístupnený.	Miesto, kde dolo k útoku ostalo sprístupnené a aj napriek incidentu preli terminálom desatisíce ¾udí.	0,6	1	1	1	0,733	0,4	0,07	0	0	0,533	1	1	1	0,733	0,46	0,07	0	0	-0,067	0	0	0	0	0,06	0	0	0	C
146	13	d146s13	Security camera footage released by Japanese broadcaster Fuji TV showed the moment two women assaulted Kim with a cloth authorities suspect was laced with the nerve agent.	Bezpeènostná kamera zábery prepustený Japonská vysielacej Fuji TV ukázal v okamihu, keï obe eny napadol Kim handrou orgány podozrivý bol oivený s nervovým agentom.	Zábery z bezpeènostnej kamery zverejnené Japonskou vysielacou Fuji TV ukázali okamih, keï obe eny napadli Kima handrou, a úrady majú podozrenie, e bola napustená nervovým plynom.	Na bezpeènostnom zázname z kamery, ktorú poskytla televízna stanica Fuji TV je vidie dve eny, ktoré zaútoèili na Kima kusom látky, prièom úrady majú podozrenie, e ilo o tkaninu napustenú nervovým plynom.	0,875	0,906	0,906	0,906	0,875	0,12	0,03	0	0	0,625	0,688	0,688	0,688	0,656	0,37	0,16	0,06	0,03	-0,25	-0,218	-0,218	-0,218	-0,219	0,25	0,13	0,06	0,03	C
146	14	d146s14	In later clips Kim is seen asking airport officials for medical help and rubbing his eyes and stumbling as he entered an airport clinic.	V neskorích klipov Kim je videný iada letiskové úradníci lekársku pomoc a úchal si oèi a potkýnal keï vstúpil kliniku na letisko.	Na ïalích záberoch je vidie Kima, ako iada letiskových úradníkov o lekársku pomoc a úcha si oèi a potkýna, keï vstupuje do kliniky na letisko.	Na ïalích záberoch vidie Kima, ako zamestnancov letiska iada o lekársku pomoc,utiera si oèi a potkýna sa, keï vchádza do oetrovne na letisku.	0,696	0,826	0,826	0,826	0,739	0,3	0,09	0,04	0	0,391	0,478	0,478	0,478	0,435	0,68	0,33	0,17	0,04	-0,305	-0,348	-0,348	-0,348	-0,304	0,38	0,24	0,13	0,04	C
146	15	d146s15	Airport authorities said he complained of dizziness and died on the way to hospital.	Letiskové úrady povedal, e sa saoval na závrate a zomrel na ceste do nemocnice.	Letiskové úrady povedali, e sa saoval na závrate a zomrel cestou do nemocnice.	Predstavitelia letiska potvrdili, e Kim sa saoval na závraty a zomrel pri prevoze do nemocnice.	0,467	0,467	0,467	0,467	0,4	0,6	0,28	0,07	0	0,467	0,467	0,467	0,467	0,4	0,53	0,28	0,07	0	0	0	0	0	0	-0,07	0	0	0	C
146	17	d146s17	They also said medical staff at the clinic were in good health.	Oni tie povedal, zdravotnícky personál na klinike boli v dobrom zdravotnom stave.	Povedali tie, e zdravotnícky personál na klinike bol v dobrom zdravotnom stave.	Rovnako potvrdili, e zdravotnícky personál kliniky je v dobrom zdravotnom stave.	0,545	0,545	0,545	0,545	0,455	0,5	0,36	0,2	0,11	0,455	0,455	0,455	0,455	0,364	0,58	0,45	0,3	0,11	-0,09	-0,09	-0,09	-0,09	-0,091	0,08	0,09	0,1	0	C
147	1	d147s1	Dont dread old age.	Nenechajte strach starobe.	Nenechajte strach starobe.	Nezastraujte starích.	1	1	1	1	1	0	0	0	0	1	1	1	1	1	0	0	0	0	0	0	0	0	0	0	0	0	0	B
147	2	d147s2	Im 94, and I wont spend my last years in fear of the Tories	Je mi 94, a nebudem trávi svoje posledné roky v strachu z konzevativcù	Mám 94, a nebudem trávi svoje posledné roky v strachu z konzevatívcov	Mám 94 a nehodlám posledné roky prei v strachu z konzervatívcov.	0,545	0,636	0,636	0,636	0,455	0,53	0,33	0,09	0	0,364	0,455	0,455	0,455	0,364	0,66	0,45	0,2	0	-0,181	-0,181	-0,181	-0,181	-0,091	0,13	0,12	0,11	0	B
147	3	d147s3	Harry Leslie Smith	Harry Leslie Smith	Harry Leslie Smith	Autor: Harry Leslie Smith	0,25	0,25	0,25	0,25	0,25	0,75	0,75	0,75	0	0,25	0,25	0,25	0,25	0,25	0,75	0,75	0,75	0	0	0	0	0	0	0	0	0	0	B
147	4	d147s4	I have lived a very long time.	il som ve¾mi dlho.	il som ve¾mi dlho.	ijem u ve¾mi dlhý èas.	0,8	0,8	0,8	0,8	0,6	0,2	0	0	0	0,8	0,8	0,8	0,8	0,6	0,2	0	0	0	0	0	0	0	0	0	0	0	0	B
147	5	d147s5	Tomorrow, it will be exactly 94 years ago that a midwife with a love of harsh gin and rolled cigarettes delivered me into my mothers tired, working-class arms.	Zajtra to bude presne pred 94 rokmi, e pôrodná asistentka s láskou kruté ginu a ú¾ané cigarety ma vydal do unavený, pracujúcej triedy náruèí svojej matky.	Zajtra to bude presne pred 94 rokmi, e pôrodná asistentka s láskou kruté ginu a ú¾ané cigarety ma vydala do unaveného, pracujúcej triedy náruèia svojej matky.	Zajtra to bude presne 94 rokov, odkedy ma pôrodná asistentka so zá¾ubou v gine a v cigaretách dala do unaveného náruèia mojej robotníckej matky.	0,625	0,708	0,708	0,708	0,708	0,42	0,16	0,08	0,04	0,542	0,667	0,667	0,667	0,625	0,5	0,2	0,08	0,04	-0,083	-0,041	-0,041	-0,041	-0,083	0,08	0,04	0	0	B
147	6	d147s6	Neither the midwife nor my mother would have expected me to live to almost 100 because my ancestors had lived in poverty for as long as there was recorded history in Yorkshire.	Ani pôrodná asistentka, ani moja matka by oèakával, aby som il takmer 100, pretoe moji predkovia ili v biede tak dlho, kým tam bol zaznamenaný histórii Yorkshire.	Ani pôrodná asistentka, ani moja matka by oèakával, aby som il takmer 100, pretoe moji predkovia ili v biede tak dlho, kým tam bola zaznamenaná história Yorkshire.	Ani pôrodníèka, ani matka by vak neèakali, e sa doijem takmer 100 rokov, pretoe moji predkovia ili v chudobe u odkedy sa zaznamenáva história v Yorkshire.	0,538	0,654	0,654	0,654	0,654	0,44	0,23	0,12	0,08	0,5	0,654	0,654	0,654	0,615	0,48	0,23	0,12	0,08	-0,038	0	0	0	-0,039	0,04	0	0	0	B
147	7	d147s7	Nowadays, when wealth is considered wisdom, too often old age is derided, disrespected or feared, perhaps because it is the last stage in our human journey before death.	V dnenej dobe, keï je bohatstvo povaovaný za múdros, a príli èasto starobe sa posmieval, disrespected alebo sa bál, snáï preto, e to je poslednou etapou v naej ¾udskej ceste pred smrou.	V dnenej dobe, keï je bohatstvo povaované za múdros, a príli èasto starobe sa posmieval, nerepektoval ju alebo sa bál, snáï preto, e to je poslednou etapou v naej ¾udskej ceste pred smrou.	Dnes, keï je bohatstvo povaované za múdros, sa starím ¾udom príli èasto vysmievajú, obávajú sa ich alebo ich nerepektujú, mono aj preto, lebo ijú v poslednej etape cesty ivota pred smrou.	0,581	0,774	0,774	0,774	0,645	0,5	0,16	0,03	0	0,581	0,774	0,774	0,774	0,613	0,51	0,21	0,12	0,1	0	0	0	0	-0,032	0,01	0,05	0,09	0,1	B
147	8	d147s8	But in this era of Trump and Brexit, ignoring the assets of knowledge that are acquired over a long life could be as lethal as disregarding a dead canary in a coal mine.	Ale v tejto dobe Trump a Brexit, ignoruje majetok znalostí, ktoré sú získané v priebehu dlhého ivota môe by a smrte¾né následky nerepektovanie màtveho kanárika v uho¾nej bani.	Ale v tejto dobe Trumpa a Brexitu, ignorovanie majetku znalostí, ktoré sú získané v priebehu dlhého ivota môe by a smrte¾né následky nerepektovanie màtveho kanárika v uho¾nej bani.	V tomto období Trumpa a Brexitu by vak ignorovanie prínosu vedomostí získaných poèas tak dlhého ivota mohlo by tak osudným ako prehliadnutie màtveho kanárika v uho¾nej bani.	0,667	0,667	0,667	0,667	0,667	0,39	0,18	0,11	0,08	0,556	0,593	0,593	0,593	0,593	0,5	0,25	0,15	0,08	-0,111	-0,074	-0,074	-0,074	-0,074	0,11	0,07	0,04	0	B
147	9	d147s9	I have been living on borrowed time since my birth in Barnsley all those years ago:	Bol som ijú na poièanom èase od môjho narodenia v Barnsley vetky tie roky:	il som na poièanom èase od môjho narodenia v Barnsley vetky tie roky:	Za tie roky od môjho narodenia v Barnsley som u preil kadeèo;	0,5	0,833	0,833	0,833	0,5	0,57	0,38	0,25	0,18	0,417	0,75	0,75	0,75	0,5	0,61	0,41	0,27	0,2	-0,083	-0,083	-0,083	-0,083	0	0,04	0,03	0,02	0,02	B
147	10	d147s10	I survived both the depression and the second world war.	Preil som ako depresie a druhou svetovou vojnou.	Preil som ako depresie a druhú svetovú vojnu.	preil som hospodársku krízu aj druhú svetovú vojnu.	0,75	0,75	0,75	0,75	0,75	0,25	0,14	0	0	0,375	0,375	0,375	0,375	0,375	0,62	0,42	0,16	0	-0,375	-0,375	-0,375	-0,375	-0,375	0,37	0,28	0,16	0	B
147	11	d147s11	Even in advanced old age, because I walked free of those two events, I feel like a man who beat all the odds in a high-stakes casino.	Dokonca aj v pokroèilom veku, pretoe som iiel bez týchto dvoch udalostí, cítim sa ako èlovek, ktorý porazil vetky kurzy v high-stakes kasína.	Dokonca aj v pokroèilom veku, pretoe som iiel bez týchto dvoch udalostí, cítim sa ako èlovek, ktorý porazil vetky kurzy v kasíne.	Pretoe som z týchto udalostí vyiel po vlastných nohách, sa aj napriek pokroèilému veku cítim ako mu, ktorému hrá v kasíne vetko do kariet.	0,583	0,958	0,958	0,958	0,875	0,45	0,04	0	0	0,542	0,958	0,958	0,958	0,833	0,5	0,08	0	0	-0,041	0	0	0	-0,042	0,05	0,04	0	0	B
147	12	d147s12	Its why Ive embraced each season of my life with both joy and wonderment because I know our time on Earth is a brief interlude between nonexistence.	To je dôvod, preèo som prijal kadú sezónu svojho ivota s oboma radosti a úasu, pretoe viem, e ná èas na Zemi je krátka prestávka medzi nebytie.	To je dôvod, preèo som prijal kadú sezónu svojho ivota s oboma radosti a úasu, pretoe viem, e ná èas na Zemi je krátka prestávka medzi nebytím.	Aj preto som vdy kadé roèné obdobie vítal s radosou i údivom, pretoe viem, e èas, ktorý strávime na Zemi, je len krátkou epizódou v nekoneène.	0,692	0,808	0,808	0,808	0,731	0,37	0,15	0,08	0	0,692	0,808	0,808	0,808	0,731	0,37	0,15	0,08	0	0	0	0	0	0	0	0	0	0	B
147	13	d147s13	Still, many people persist in thinking that old age is the end of ones usefulness or purpose, which could explain why the news that women in South Korea can expect to live into their 90s has been badly received.	Napriek tomu mnoho ¾udí pretrvávajú v domnení, e staroba je koniec nieèí uitoènosti alebo úèelu, èo by mohlo vysvet¾ova, preèo bolo zle prijaté správy, e eny v Junej Kórei môu oèakáva, e i do ich 90s.	Napriek tomu mnoho ¾udí pretrváva v domnení, e staroba je koniec nieèej uitoènosti alebo úèelu, èo by mohlo vysvet¾ova, preèo bolo zle prijaté správy, e eny v Junej Kórei môu oèakáva, e budú i do ich 90ky.	Mnoho ¾udí si vak napriek tomu stále myslí, e vysoký vek je koniec uitoènosti alebo zmyslu èloveka, èo by tie vysvet¾ovalo, preèo informáciu, e sa eny v Junej Kórei môu bene doi 90 rokov verejnos zle prijala.	0,486	0,73	0,73	0,73	0,649	0,56	0,25	0,08	0,05	0,486	0,73	0,73	0,73	0,649	0,56	0,25	0,08	0,05	0	0	0	0	0	0	0	0	0	B
147	14	d147s14	Some fear the indignity that old age may bring, or the dependence it may cause because of physical or mental impairment.	Niektorí sa obávajú, pokorovanie, e vek môe prinies, alebo závislos by mohlo dôjs z dôvodu fyzického alebo mentálneho postihnutia.	Niektorí sa obávajú, pokorovanie, e vek môe prinies, alebo závislos by mohlo dôjs z dôvodu fyzického alebo mentálneho postihnutia.	Niektorí sa boja nedôstojnosti, ktorá by mohla prís s vysokým vekom, alebo nesamostatnosti, ktorú môe spôsobi zhorený fyzický alebo psychický stav.	0,714	0,857	0,857	0,857	0,857	0,28	0,05	0	0	0,714	0,857	0,857	0,857	0,857	0,28	0,05	0	0	0	0	0	0	0	0	0	0	0	B
147	15	d147s15	On occasion I too worry that before death sets in on me that it may rob me of the elements that make me who I am.	Príleitostne som taky strach, e predtým, ne stanovuje smr na mòa, e to môe okradnú ma z prvkov, ktoré mi robia, kto som.	Príleitostne som taký strach, e predtým, ne stanovuje smr na mòa, e to môe okradnú ma z prvkov, ktoré ma robia, kým som.	Z èasu na èas sa obávam aj toho, e predtým ako príde smr ma tieto prvky zbavia vlastností, ktoré zo mòa robia to, kým som.	0,56	0,88	0,88	0,88	0,72	0,52	0,04	0	0	0,52	0,84	0,84	0,84	0,68	0,6	0,08	0	0	-0,04	-0,04	-0,04	-0,04	-0,04	0,08	0,04	0	0	B
147	16	d147s16	But ultimately, having experienced the profound indignity of extreme poverty during the 1930s and the sheer terror of war in the 1940s, I know that life must be battled until the bitter end.	Ale nakoniec, keï zail hlboké poníenie extrémnej chudoby poèas 1930 a èíre hrôzy vojny v roku 1940, ja viem, e ivot musí by bojoval a do trpkého konca.	Ale nakoniec, keï zail hlboké poníenie extrémnej chudoby poèas 1930 a èíre hrôzy vojny v roku 1940, ja viem, e ivot musí by boj a do trpkého konca.	Koniec koncov, tým, e som preil hlboké poníenie poèas extrémnej chudoby v 30. rokoch a hotový teror poèas vojny v 40. rokoch, viem, e v ivote treba bojova a do trpkého konca.	0,455	0,636	0,636	0,636	0,606	0,42	0,21	0,06	0,03	0,455	0,636	0,636	0,636	0,606	0,42	0,21	0,06	0,03	0	0	0	0	0	0	0	0	0	B
147	17	d147s17	Eternity is just around the corner for me but I dont fear my death.	Veènos je hneï za rohom pre mòa, ale ja sa nebojím moju smr.	Veènos je hneï za rohom pre mòa, ale ja sa nebojím mojej smrti.	Veènos u na mòa èaká za rohom, no smrti sa nebojím.	0,636	0,909	0,909	0,909	0,727	0,46	0,16	0	0	0,545	0,909	0,909	0,909	0,727	0,53	0,16	0	0	-0,091	0	0	0	0	0,07	0	0	0	B
147	18	d147s18	I only regret that death will end my dance to the music of time, no matter how slow the waltz has become to allow me keep up.	len ma mrzí, e smr ukonèí svoj tanec na hudbu èasu, bez oh¾adu na to, ako pomalý valèík stalo, aby mi dra krok.	len ma mrzí, e smr ukonèí svoj tanec na hudbu èasu, bez oh¾adu na to, ako pomalým sa valèík stal, aby som dral krok.	Je mi ¾úto len toho, e smr ukonèí môj tanec na hudbu èasu, bez oh¾adu na to, akým pomalým sa pre mòa stal waltz, aby som dokázal dra tempo.	0,483	0,552	0,552	0,552	0,517	0,51	0,32	0,26	0,19	0,414	0,448	0,448	0,448	0,414	0,58	0,39	0,26	0,19	-0,069	-0,104	-0,104	-0,104	-0,103	0,07	0,07	0	0	B
147	19	d147s19	I know that my physical wellbeing and dignity may yet be affected adversely by the governments self-created social care crisis but I will not spend either my last years or days living in fear of the Tories.	Viem, e moje telesné zdravie a dôstojnos môe napriek tomu by nepriaznivo ovplyvnené sociálnej starostlivosti krízu vlády sami vytvorili, ale nebudem trávi buï moje posledné roky alebo dni ijú v strachu konzevativcù.	Viem, e moje telesné zdravie a dôstojnos môe napriek tomu by nepriaznivo ovplyvnené sociálnej starostlivosti krízu vlády sami vytvorili, ale nebudem trávi buï moje posledné roky alebo dni ivotom v strachu konzevatívcov.	Viem, e moja fyzická pohoda a hrdos môu by nepriaznivo ovplyvnené krízou, ktorú vláda sama vytvorila okolo sociálnej starostlivosti, no nestrávim zvyné roky alebo dni v strachu z konzervatívcov.	0,655	0,759	0,759	0,759	0,655	0,4	0,22	0,06	0	0,655	0,759	0,759	0,759	0,655	0,4	0,22	0,06	0	0	0	0	0	0	0	0	0	0	B
147	20	d147s20	Zdroj: https://www.theguardian.com/commentisfree/2017/feb/24/dont-dread-old-age-fear-tories-tyranny-austerity	Zdroj: https://www.theguardian.com/commentisfree/2017/feb/24/dont-dread-old-age-fear-tories-tyranny-austerity	Zdroj: https://www.theguardian.com/commentisfree/2017/feb/24/dont-dread-old-age-fear-tories-tyranny-austerity	Zdroj: https://www.theguardian.com/commentisfree/2017/feb/24/dont-dread-old-age-fear-tories-tyranny-austerity	0	0	0	0	0	1	1	0	0	0	0	0	0	0	1	1	0	0	0	0	0	0	0	0	0	0	0	B
148	1	d148s1	Blind date:	Rande na slepo:	Rande na slepo:	Rande na slepo	0	0	0	0	0	1	1	1	0	0	0	0	0	0	1	1	1	0	0	0	0	0	0	0	0	0	0	B
148	2	d148s2	Hes a smooth talker.	"Je to hladké reèník.	"Je to hladký reèník.	"Rozpráva sa s ním skvelo.	1	1	1	1	0,8	0	0	0	0	1	1	1	1	0,8	0	0	0	0	0	0	0	0	0	0	0	0	0	B
148	3	d148s3	I think he enjoyed himself	Myslím, e bavil '	Myslím, e sa bavil '	Myslím si, e si to uil."	0,667	0,667	0,667	0,667	0,667	0,33	0	0	0	0,667	0,667	0,667	0,667	0,667	0,33	0	0	0	0	0	0	0	0	0	0	0	0	B
148	4	d148s4	Super, super cool Dominique, 30, meets confident gentleman Ed, 37	"Super, super cool" Dominique, 30, spåòa "verí, pán" Ed, 37	"Super, super cool" Dominique, 30, stretla "sebavedomého, dentlmena" Eda, 37	"Super, super skvelá Dominique, 30, stretne sebavedomého dentlmena Eda, 37	0,5	0,5	0,5	0,5	0,5	0,5	0,22	0	0	0,4	0,4	0,4	0,4	0,4	0,6	0,33	0	0	-0,1	-0,1	-0,1	-0,1	-0,1	0,1	0,11	0	0	B
148	5	d148s5	Dominique on Ed	Dominique na Ed	Dominique o Edovi	Dominique o Edovi	0,667	0,667	0,667	0,667	0,667	0,33	0	0	0	0	0	0	0	0	1	1	1	0	-0,667	-0,667	-0,667	-0,667	-0,667	0,67	1	1	0	B
148	6	d148s6	What were you hoping for?	Èo ste dúfali?	Èo ste dúfali?	Èo si oèakávala?	0,667	0,667	0,667	0,667	0,667	0,33	0	0	0	0,667	0,667	0,667	0,667	0,667	0,33	0	0	0	0	0	0	0	0	0	0	0	0	B
148	7	d148s7	A fun night  and I got one.	Zábavná noc - a ja som dostal jeden.	e to bude zábavná noc - a aj bola.	Veèer plný zábavy a aj som ho zaila.	0,75	0,75	0,75	0,75	0,625	0,25	0	0	0	0,875	1	1	1	0,75	0,22	0,12	0	0	0,125	0,25	0,25	0,25	0,125	-0,03	0,12	0	0	B
148	8	d148s8	First impressions?	Prvé dojmy?	Prvé dojmy?	Prvé dojmy?	0	0	0	0	0	1	1	0	0	0	0	0	0	0	1	1	0	0	0	0	0	0	0	0	0	0	0	B
148	9	d148s9	A gentleman.	Gentleman.	Dentlmen.	Dentlmen.	1	1	1	1	0	0	0	0	0	0	0	0	0	0	1	0	0	0	-1	-1	-1	-1	0	1	0	0	0	B
148	10	d148s10	He stood up and greeted me with a kiss.	Vstal a pozdravil ma bozkom.	Vstal a pozdravil ma bozkom.	Postavil sa a privítal ma s bozkom.	0,571	0,571	0,571	0,571	0,429	0,42	0	0	0	0,571	0,571	0,571	0,571	0,429	0,42	0	0	0	0	0	0	0	0	0	0	0	0	B
148	11	d148s11	What did you talk about?	Èo ste sa rozprávali?	O èom ste sa rozprávali?	O èom ste sa rozprávali?	0,4	0,4	0,4	0,4	0,2	0,6	0,53	0,4	0	0	0	0	0	0	1	1	1	1	-0,4	-0,4	-0,4	-0,4	-0,2	0,4	0,47	0,6	1	B
148	12	d148s12	Melbourne, where Im from, being close to our families, our similar jobs, and travel.	Melbourne, odkia¾ som, e v blízkosti naich rodín, naich obdobných pracovných miest a cestovanie.	O Melbourne, odkia¾ som, o blízkosti naich rodín, naich podobných pracovných miestach a cestovaní.	O Melbourne, meste, odkia¾ pochádzam, o rodinách, o naich podobných prácach a o cestovaní.	0,714	0,929	0,929	0,929	0,786	0,35	0	0	0	0,286	0,571	0,571	0,571	0,571	0,64	0,15	0	0	-0,428	-0,358	-0,358	-0,358	-0,215	0,29	0,15	0	0	B
148	13	d148s13	Any awkward moments?	Akéko¾vek nevhodné momenty?	Akéko¾vek nevhodné momenty?	Nejaké trápne chvíle?	1	1	1	1	0,667	0	0	0	0	1	1	1	1	0,667	0	0	0	0	0	0	0	0	0	0	0	0	0	B
148	14	d148s14	No, hes a smooth talker.	Nie, je to hladké reèník.	Nie, je to hladký reèník.	Neboli iadne, rozprávalo sa s ním skvelo.	1	1	1	1	0,857	0	0	0	0	1	1	1	1	0,857	0	0	0	0	0	0	0	0	0	0	0	0	0	B
148	15	d148s15	Good table manners?	Dobré stolovanie?	Dobré stolovanie?	Správal sa pri stole slune?	1	1	1	1	0,8	0	0	0	0	1	1	1	1	0,8	0	0	0	0	0	0	0	0	0	0	0	0	0	B
148	16	d148s16	Yes  and a good sharer.	Áno - a dobrý zdie¾a.	Áno - a rád sa delí.	Áno a rád sa podelí.	0,6	0,8	0,8	0,8	0,8	0,4	0	0	0	0,4	0,4	0,4	0,4	0,4	0,66	0,4	0,25	0	-0,2	-0,4	-0,4	-0,4	-0,4	0,26	0,4	0,25	0	B
148	17	d148s17	Best thing about Ed?	Najlepia vec, o Eda?	Najlepia vec na Edovi?	Najlepia vec na Edovi?	0,5	0,5	0,5	0,5	0,5	0,5	0,33	0	0	0	0	0	0	0	1	1	1	1	-0,5	-0,5	-0,5	-0,5	-0,5	0,5	0,67	1	1	B
148	18	d148s18	Good fun: he asked lots of questions.	Dobrá zábava: opýtal sa ve¾a otázok.	Dobrá zábava: opýtal sa ve¾a otázok.	Je zábavný, ve¾a sa pýtal.	0,8	1	1	1	0,8	0,33	0	0	0	0,8	1	1	1	0,8	0,33	0	0	0	0	0	0	0	0	0	0	0	0	B
148	19	d148s19	Hes endearing and conversation flowed.	Je to roztomilé a konverzácie plynula.	Je roztomilý a konverzácia plynula.	Je milý a rozhovor prebiehal hladko.	0,667	0,833	0,833	0,833	0,833	0,33	0	0	0	0,667	0,667	0,667	0,667	0,667	0,33	0	0	0	0	-0,166	-0,166	-0,166	-0,166	0	0	0	0	B
148	20	d148s20	Would you introduce him to your friends?	Chceli by ste ho predstavi svojim priate¾om?	Chceli by ste ho predstavi svojim priate¾om?	Predstavila by si ho svojím kamarátom?	0,833	0,833	0,833	0,833	0,667	0,28	0	0	0	0,833	0,833	0,833	0,833	0,667	0,28	0	0	0	0	0	0	0	0	0	0	0	0	B
148	21	d148s21	Yes, I think so.	Áno Myslím si.	Áno, myslím si.	Asi áno.	1	1	1	1	1	0,33	0	0	0	1	1	1	1	1	0,33	0	0	0	0	0	0	0	0	0	0	0	0	B
148	22	d148s22	Describe Ed in three words	Popísa Ed tromi slovami	Popí Eda tromi slovami	Opí Eda troma slovami.	1	1	1	1	0,75	0	0	0	0	0,75	0,75	0,75	0,75	0,5	0,25	0	0	0	-0,25	-0,25	-0,25	-0,25	-0,25	0,25	0	0	0	B
148	23	d148s23	Confident, smooth, gentlemanly.	Verí, hladký, gentleman.	Sebavedomý, hladký, dentlmen.	Sebavedomý, priate¾ský, dentlmen.	1	1	1	1	0,667	0	0	0	0	0,333	0,333	0,333	0,333	0,333	0,66	0	0	0	-0,667	-0,667	-0,667	-0,667	-0,334	0,66	0	0	0	B
148	24	d148s24	What do you think he made of you?	Èo si myslíte, e z vás?	Èo si myslí, ako sa bavil?	Èo si myslí, ako si na neho zapôsobila?	0,625	0,75	0,75	0,75	0,75	0,25	0,15	0	0	0,375	0,5	0,5	0,5	0,5	0,5	0,45	0,37	0,25	-0,25	-0,25	-0,25	-0,25	-0,25	0,25	0,3	0,37	0,25	B
148	25	d148s25	Weve been in touch since, so I think he enjoyed himself.	Boli sme v kontakte od tej doby, take myslím, e bavil.	Boli sme v kontakte od tej doby, take myslím, e sa bavil.	Odvtedy sme boli v kontakte, take si myslím, e si to uil.	0,417	0,75	0,75	0,75	0,5	0,58	0,18	0	0	0,417	0,75	0,75	0,75	0,5	0,58	0,18	0	0	0	0	0	0	0	0	0	0	0	B
148	26	d148s26	Did you go on somewhere?	Vedeli ste ís niekam?	Ili ste ete niekam?	Ili ste potom niekam?	0,5	0,5	0,5	0,5	0,25	0,5	0	0	0	0,25	0,25	0,25	0,25	0,25	0,75	0,33	0	0	-0,25	-0,25	-0,25	-0,25	0	0,25	0,33	0	0	B
148	27	d148s27	To a nearby pub for a couple more drinks.	Do neïalekej krèmy na pár ïalích nápojov.	Do neïalekej krèmy na pár ïalích nápojov.	Do blízkej krèmy na nieko¾ko ïalích drinkov.	0,429	0,429	0,429	0,429	0,429	0,57	0,16	0	0	0,429	0,429	0,429	0,429	0,429	0,57	0,16	0	0	0	0	0	0	0	0	0	0	0	B
148	28	d148s28	And did you kiss?	A ... si pobozka?	A ... pobozkali ste sa?	A... pobozkali ste sa?	0,75	0,75	0,75	0,75	0,75	0,25	0	0	0	0,25	0,25	0,25	0,25	0,25	0,8	0,5	0,33	0	-0,5	-0,5	-0,5	-0,5	-0,5	0,55	0,5	0,33	0	B
148	29	d148s29	Just on the cheek.	Len na tvár.	Len na tvár.	Len na líce.	0,333	0,333	0,333	0,333	0,333	0,66	0,5	0	0	0,333	0,333	0,333	0,333	0,333	0,66	0,5	0	0	0	0	0	0	0	0	0	0	0	B
148	30	d148s30	If you could change one thing about the evening, what would it be?	Ak by ste mohli zmeni jednu vec o veèeru, èo by to bolo?	Ak by ste mohli zmeni jednu vec na veèeri, èo by to bolo?	Ak by si mohla zmeni jednu vec na tomto veèeri, èo by to bolo?	0,357	0,357	0,357	0,357	0,357	0,64	0,46	0,25	0,09	0,214	0,214	0,214	0,214	0,214	0,78	0,61	0,42	0,27	-0,143	-0,143	-0,143	-0,143	-0,143	0,14	0,15	0,17	0,18	B
148	31	d148s31	Nothing  it was lots of fun.	Niè - to bola kopa zábavy.	Niè - bola to kopa zábavy.	Niè, skvele som sa bavila.	1	1	1	1	1	0	0	0	0	1	1	1	1	1	0	0	0	0	0	0	0	0	0	0	0	0	0	B
148	32	d148s32	Marks out of 10?	Oznaèí z 10?	Známka z 10?	Ko¾ko bodov z 10 mu dáva?	0,667	0,667	0,667	0,667	0,5	0,33	0,25	0	0	0,667	0,667	0,667	0,667	0,5	0,33	0,25	0	0	0	0	0	0	0	0	0	0	0	B
148	33	d148s33	7.	7.	7.	7.	0	0	0	0	0	1	0	0	0	0	0	0	0	0	1	0	0	0	0	0	0	0	0	0	0	0	0	B
148	34	d148s34	Would you meet again?	Chceli by ste stretnú znova?	Chceli by ste stretnú znova?	Stretla by si sa s ním znova?	0,714	0,714	0,714	0,714	0,571	0,28	0	0	0	0,714	0,714	0,714	0,714	0,571	0,28	0	0	0	0	0	0	0	0	0	0	0	0	B
148	35	d148s35	Yes, we already have.	Áno, u máme.	Áno, u sme sa.	Áno, u sme sa vlastne stretli.	0,667	0,667	0,667	0,667	0,667	0,33	0,25	0	0	0,333	0,333	0,333	0,333	0,333	0,66	0,66	0,66	0,66	-0,334	-0,334	-0,334	-0,334	-0,334	0,33	0,41	0,66	0,66	B
148	36	d148s36	Ed on Dominique	Ed na Dominique	Ed o Dominique	Ed o Dominique	0,333	0,333	0,333	0,333	0,333	0,66	0	0	0	0	0	0	0	0	1	1	1	0	-0,333	-0,333	-0,333	-0,333	-0,333	0,34	1	1	0	B
148	37	d148s37	What were you hoping for?	Èo ste dúfali?	Èo ste dúfali?	Èo si oèakával?	0,667	0,667	0,667	0,667	0,667	0,33	0	0	0	0,667	0,667	0,667	0,667	0,667	0,33	0	0	0	0	0	0	0	0	0	0	0	0	B
148	38	d148s38	A fun night out with a great girl: both boxes ticked.	Zábava veèer s ve¾kým dievèaom: zakrtnutá obe políèka.	Zábavný veèer so skvelým dievèaom: obe veci sa splnili.	Veèer plný zábavy so skvelým dievèaom, obe sa splnili.	0,778	0,889	0,889	0,889	0,778	0,22	0	0	0	0,333	0,556	0,556	0,556	0,444	0,66	0,25	0	0	-0,445	-0,333	-0,333	-0,333	-0,334	0,44	0,25	0	0	B
148	39	d148s39	First impressions?	Prvé dojmy?	Prvé dojmy?	Prvé dojmy?	0	0	0	0	0	1	1	0	0	0	0	0	0	0	1	1	0	0	0	0	0	0	0	0	0	0	0	B
148	40	d148s40	Pretty, friendly and kind.	Pekný, priate¾ský a milý.	Pekná, priate¾ská a milá.	Pekná, priate¾ská a milá.	0,75	0,75	0,75	0,75	0,5	0,25	0	0	0	0	0	0	0	0	1	1	1	1	-0,75	-0,75	-0,75	-0,75	-0,5	0,75	1	1	1	B
148	41	d148s41	What did you talk about?	Èo ste sa rozprávali?	O èom ste sa rozprávali?	O èom ste sa rozprávali?	0,4	0,4	0,4	0,4	0,2	0,6	0,53	0,4	0	0	0	0	0	0	1	1	1	1	-0,4	-0,4	-0,4	-0,4	-0,2	0,4	0,47	0,6	1	B
148	42	d148s42	Sport, photography, music.	port, fotografie, hudba.	O porte, fotografiách, hudbe.	O porte, fotografovaní, hudbe.	1	1	1	1	0,75	0	0	0	0	0,25	0,25	0,25	0,25	0,25	0,75	0,33	0	0	-0,75	-0,75	-0,75	-0,75	-0,5	0,75	0,33	0	0	B
148	43	d148s43	She has excellent chit-chat.	Má vynikajúce rozprávanie.	Má vynikajúce rozprávanie.	Bolo super sa s òou bavi.	1	1	1	1	0,833	0	0	0	0	1	1	1	1	0,833	0	0	0	0	0	0	0	0	0	0	0	0	0	B
148	44	d148s44	Any awkward moments?	Akéko¾vek nevhodné momenty?	Akéko¾vek nevhodné momenty?	Nejaké trápne chví¾ky?	1	1	1	1	0,667	0	0	0	0	1	1	1	1	0,667	0	0	0	0	0	0	0	0	0	0	0	0	0	B
148	45	d148s45	None at all.	Vôbec nie.	Vôbec nie.	Absolútne iadne.	1	1	1	1	0,5	0	0	0	0	1	1	1	1	0,5	0	0	0	0	0	0	0	0	0	0	0	0	0	B
148	46	d148s46	Good table manners?	Dobré stolovanie?	Dobré stolovanie?	Dobre sa správala pri stole?	1	1	1	1	0,8	0	0	0	0	1	1	1	1	0,8	0	0	0	0	0	0	0	0	0	0	0	0	0	B
148	47	d148s47	Her use of chopsticks was exemplary.	Jej pouívanie palièiek bolo príkladné.	Jej pouívanie palièiek bolo príkladné.	Vie ukákovo pouíva palièky.	1	1	1	1	1	0	0	0	0	1	1	1	1	1	0	0	0	0	0	0	0	0	0	0	0	0	0	B
148	48	d148s48	Best thing about Dominique?	Najlepia vec, o Dominique?	Najlepia vec na Dominique?	Najlepia vec na Dominique?	0,25	0,25	0,25	0,25	0,25	0,75	0,33	0	0	0	0	0	0	0	1	1	1	1	-0,25	-0,25	-0,25	-0,25	-0,25	0,25	0,67	1	1	B
148	49	d148s49	Her ability to talk about myriad subjects with infectious grace and enthusiasm.	Jej schopnos hovori o nespoèetných pacientov s infekènou milos a nadenie.	Jej schopnos hovori o nespoèetných témach s nákazlivým pôvabom a entuziazmom.	Jej schopnos hovori o mnohých veciach s obrovským pôvabom a entuziazmom.	0,455	0,455	0,455	0,455	0,455	0,54	0,3	0,22	0,12	0,273	0,273	0,273	0,273	0,273	0,72	0,5	0,33	0,12	-0,182	-0,182	-0,182	-0,182	-0,182	0,18	0,2	0,11	0	B
148	50	d148s50	Would you introduce her to your friends?	Chceli by ste ju predstavi svojim priate¾om?	Chceli by ste ju predstavi svojim priate¾om?	Predstavil by si ju svojim kamarátom?	0,667	0,667	0,667	0,667	0,5	0,42	0	0	0	0,667	0,667	0,667	0,667	0,5	0,42	0	0	0	0	0	0	0	0	0	0	0	0	B
148	51	d148s51	Absolutely  theyd love her.	Absolútne - e by ju rád.	Urèite - páèila by sa im.	Urèite, páèila by sa im.	1	1	1	1	0,8	0,16	0	0	0	0,4	0,4	0,4	0,4	0,2	0,66	0,6	0,5	0,33	-0,6	-0,6	-0,6	-0,6	-0,6	0,5	0,6	0,5	0,33	B
148	52	d148s52	Describe Dominique in three words	Popísa Dominique tromi slovami	Opí Dominique tromi slovami	Opí Dominique tromi slovami.	0,5	0,5	0,5	0,5	0,25	0,5	0,33	0	0	0,25	0,25	0,25	0,25	0,25	0,75	0,66	0,5	0	-0,25	-0,25	-0,25	-0,25	0	0,25	0,33	0,5	0	B
148	53	d148s53	Super, super, cool.	Super, super, super.	Super, super, cool.	Super, super, skvelá.	0,333	0,333	0,333	0,333	0,333	1	1	0	0	0,333	0,333	0,333	0,333	0,333	0,66	0,5	0	0	0	0	0	0	0	-0,34	-0,5	0	0	B
148	54	d148s54	What do you think she made of you?	Èo myslí, e z vás?	Èo myslí, ako sa bavila?	Èo si myslí, ako si na òu zapôsobil?	0,75	0,75	0,75	0,75	0,75	0,25	0	0	0	0,625	0,625	0,625	0,625	0,625	0,37	0,15	0	0	-0,125	-0,125	-0,125	-0,125	-0,125	0,12	0,15	0	0	B
148	55	d148s55	Youll have to ask her.	Budete sa musie spýta jej.	Budete sa musie spýta jej.	To sa musíte spýta jej.	0,4	0,4	0,4	0,4	0,2	0,6	0,25	0	0	0,4	0,4	0,4	0,4	0,2	0,6	0,25	0	0	0	0	0	0	0	0	0	0	0	B
148	56	d148s56	Did you go on somewhere?	Vedeli ste ís niekam?	Ili ste ete niekam?	Ili ste potom niekam?	0,5	0,5	0,5	0,5	0,25	0,5	0	0	0	0,25	0,25	0,25	0,25	0,25	0,75	0,33	0	0	-0,25	-0,25	-0,25	-0,25	0	0,25	0,33	0	0	B
148	57	d148s57	To a pub for a couple more.	Do krèmy pre pár ïalích.	Do krèmy na pár ïalích.	Do jednej krèmy na pár ïalích drinkov.	0,429	0,429	0,429	0,429	0,429	0,57	0,17	0	0	0,286	0,286	0,286	0,286	0,286	0,71	0,53	0,47	0,35	-0,143	-0,143	-0,143	-0,143	-0,143	0,14	0,36	0,47	0,35	B
148	58	d148s58	And did you kiss?	A ... si pobozka?	A ... pobozkali ste sa?	A... pobozkali ste sa?	0,75	0,75	0,75	0,75	0,75	0,25	0	0	0	0,25	0,25	0,25	0,25	0,25	0,8	0,5	0,33	0	-0,5	-0,5	-0,5	-0,5	-0,5	0,55	0,5	0,33	0	B
148	59	d148s59	A peck on the cheek.	Pobozkal na tvár.	Letmý bozk na líce.	Len letmo na líca.	0,75	0,75	0,75	0,75	0,5	0,25	0	0	0	0,75	0,75	0,75	0,75	0,5	0,25	0	0	0	0	0	0	0	0	0	0	0	0	B
148	60	d148s60	If you could change one thing about the evening, what would it be?	Ak by ste mohli zmeni jednu vec o veèeru, èo by to bolo?	Ak by ste mohli zmeni jednu vec na veèeri, èo by to bolo?	Ak by si mohol zmeni jednu vec na tomto veèeri, èo by to bolo?	0,357	0,357	0,357	0,357	0,357	0,64	0,46	0,25	0,09	0,214	0,214	0,214	0,214	0,214	0,78	0,61	0,42	0,27	-0,143	-0,143	-0,143	-0,143	-0,143	0,14	0,15	0,17	0,18	B
148	61	d148s61	Absolutely nothing.	Absolútne niè.	Absolútne niè.	Vôbec niè.	0,5	0,5	0,5	0,5	0	0,5	0	0	0	0,5	0,5	0,5	0,5	0	0,5	0	0	0	0	0	0	0	0	0	0	0	0	B
148	62	d148s62	I had a brilliant time.	Mal som skvelý èas.	Bolo to skvelé.	Skvele som sa bavil.	0,75	0,75	0,75	0,75	0,5	0,25	0	0	0	1	1	1	1	0,75	0	0	0	0	0,25	0,25	0,25	0,25	0,25	-0,25	0	0	0	B
148	63	d148s63	Marks out of 10?	Oznaèí z 10?	Známka z 10?	Ko¾ko bodov z 10 jej dáva?	0,667	0,667	0,667	0,667	0,5	0,33	0,25	0	0	0,667	0,667	0,667	0,667	0,5	0,33	0,25	0	0	0	0	0	0	0	0	0	0	0	B
148	64	d148s64	10.	10.	10.	10.	0	0	0	0	0	1	0	0	0	0	0	0	0	0	1	0	0	0	0	0	0	0	0	0	0	0	0	B
148	65	d148s65	Would you meet again?	Chceli by ste stretnú znova?	Chceli by ste stretnú znova?	Stretol by si sa s òou znova?	0,714	0,714	0,714	0,714	0,571	0,28	0	0	0	0,714	0,714	0,714	0,714	0,571	0,28	0	0	0	0	0	0	0	0	0	0	0	0	B
148	66	d148s66	For sure.	Pre istotu.	Istotne.	Urèite.	1	1	1	1	1	0	0	0	0	1	1	1	1	0	0	0	0	0	0	0	0	0	-1	0	0	0	0	B
149	1	d149s1	Is the gym the best place to exercise?	Je telocvièòa je najlepím miestom na výkon?	Je posilòovòa najlepím miestom na cvièenie?	Je posilòovòa najlepím miestom na cvièenie?	0,5	0,5	0,5	0,5	0,5	0,71	0,33	0,2	0	0	0	0	0	0	1	1	1	1	-0,5	-0,5	-0,5	-0,5	-0,5	0,29	0,67	0,8	1	E
149	2	d149s2	A new study says gym-goers are indeed fitter and healthier than non-members.	Nová túdia hovorí, telocvièòa diváci sú skutoène lepej kondícii a zdravie ako neèlenov.	Nová túdia hovorí, e návtevníci posilòovní sú skutoène v lepej kondícii a zdraví ako neèlenovia.	Pod¾a novej túdie sú návtevníci posilòovní v skutoènosti zdraví ako tí, ktorí posilòovòu nenavtevujú.	0,857	1	1	1	0,857	0,14	0	0	0	0,643	0,929	0,929	0,929	0,714	0,4	0,14	0	0	-0,214	-0,071	-0,071	-0,071	-0,143	0,26	0,14	0	0	E
149	3	d149s3	But there are other ways to stay fit, and some of them may be even more beneficial.	Existujú vak aj iné spôsoby, ako zosta fit, a niektoré z nich môu by dokonca výhodnejie.	Existujú vak aj iné spôsoby, ako zosta fit, a niektoré z nich môu by dokonca výhodnejie.	Existujú aj iné spôsoby ako osta vo forme a niekedy prináajú dokoncia viac úitku.	0,714	0,786	0,786	0,786	0,714	0,37	0,2	0,14	0,07	0,714	0,786	0,786	0,786	0,714	0,37	0,2	0,14	0,07	0	0	0	0	0	0	0	0	0	E
149	4	d149s4	The most popular New Year resolution in almost every survey is exercise more  which often translates into joining a gym.	Najpopulárnejí rozlíenie Nový rok v takmer kadej prieskumu je "vykonáva viac" - èo sa èasto prekladá do vstupu do posilòovne.	Najpopulárnejím predsavzatím na Nový rok takmer v kadom prieskumu je viacej cvièi - èo sa èasto prekladá ako vstup do posilòovne.	V kadom prieskume je najpopulárnejím novoroèným predsavzatím viacej cvièi. Väèinou sa tým chápe návteva posilòovne.	1	1	1	1	0,867	0,2	0	0	0	0,867	1	1	1	0,733	0,4	0,09	0	0	-0,133	0	0	0	-0,134	0,2	0,09	0	0	E
149	5	d149s5	According to the 2016 State of the UK Fitness Industry report, one in seven people in the UK are members.	Pod¾a 2016 tátu správy UK fitness priemyslu, jeden zo siedmich ¾udí vo Ve¾kej Británii sú èlenmi.	Pod¾a správy UK fitness priemyslu z roku 2016, jeden zo siedmich ¾udí vo Ve¾kej Británii je èlenom posilòovne.	Pod¾a správy Stavu fitnes priemyslu v Spojenom Krá¾ovstve je jeden zo siedmych obyvate¾ov èlenom posilòovne.	0,688	0,938	0,938	0,938	0,813	0,31	0,06	0	0	0,625	0,813	0,813	0,813	0,625	0,44	0,17	0	0	-0,063	-0,125	-0,125	-0,125	-0,188	0,13	0,11	0	0	E
149	6	d149s6	But are they more likely to be fit?	Ale sú viac pravdepodobné, e bude fit?	Ale je pravdepodobnejie, e budú v lepej forme?	Sú vak v lepej forme?	1	1	1	1	1	0,14	0	0	0	1	1	1	1	0,4	0,37	0,28	0,16	0	0	0	0	0	-0,6	0,23	0,28	0,16	0	E
149	7	d149s7	The solution	Rieenie	Rieenie	Rieenie	0	0	0	0	0	1	0	0	0	0	0	0	0	0	1	0	0	0	0	0	0	0	0	0	0	0	0	E
149	9	d149s9	Gym members, on average, did six hours more exercise a week, and this activity did make them fitter than non-members.	Èlenovia Posilòovòa, v priemere, robil es hodín viac cvièi týdenne, a táto èinnos vak, aby boli lepie kondícii ne neèlenov.	Èlenovia posilòovòa, v priemere, cvièili týdenne o es hodín viac a vïaka tomu boli v lepej kondícii ne neèlenovia.	Èlenovia cvièia do týdòa v priemere o 6 hodín via, èo spôsobuje, e sú v lepej forme.	0,882	1	1	1	0,824	0,2	0,05	0	0	0,765	0,882	0,882	0,882	0,706	0,35	0,1	0	0	-0,117	-0,118	-0,118	-0,118	-0,118	0,15	0,05	0	0	E
149	10	d149s10	They had lower heart-rates, smaller waists and higher levels of cardiovascular fitness as measured by heart strength, lung function and muscle mass.	Mali niie srdcovej sadzby, menie pasy a vyej úrovne kardiovaskulárne meraná srdcovej sily, funkcia p¾úc a svalovej hmoty.	Mali nií tep srdca, uí pás a vyie hodnoty kardiovaskulárnej zdatnosti meranou silou srdca, funkènos p¾úc a svalovej hmoty.	Mali niiu srdeènú frekvenciu, uí pás, výiu hladinu kardiovaskulárnej zdatnosti meranou silou srdca, funkènos p¾úc a svalovej hmoty.	0,722	0,722	0,722	0,722	0,722	0,33	0,17	0,12	0,06	0,333	0,333	0,333	0,333	0,333	0,78	0,55	0,47	0,43	-0,389	-0,389	-0,389	-0,389	-0,389	0,45	0,38	0,35	0,37	E
149	11	d149s11	They also spent less time sitting down every day than non-gym members.	Oni tie strávil menej èasu v sede kadý deò ako èlenovia non-telocvièni.	Tie kadý deò strávili menej èasu v sede ako neèlenovia posilòovne.	Taktie strávia menej èasu sedením ako neèlenovia posilòovní.	1	1	1	1	0,75	0,25	0,09	0	0	0,875	0,875	0,875	0,875	0,625	0,36	0,2	0	0	-0,125	-0,125	-0,125	-0,125	-0,125	0,11	0,11	0	0	E
149	12	d149s12	The results were similar for men and women.	Výsledky boli podobné pre muov a eny.	Výsledky boli podobné pre muov a eny.	Výsledky sú rovnaké pre muov ako aj pre eny.	0,444	0,556	0,556	0,556	0,556	0,44	0,12	0	0	0,444	0,556	0,556	0,556	0,556	0,44	0,12	0	0	0	0	0	0	0	0	0	0	0	E
149	13	d149s13	The study included 405 people between the ages of 30 to 64, and the general characteristics of those who were gym members were similar to those who were not.	Do túdie bolo zahrnutých 405 ¾udí vo veku 30 a 64 rokov medzi a veobecné charakteristiky tých, ktorí boli èlenmi telocvièni boli podobné tým, ktorí neboli.	Do túdie bolo zahrnutých 405 ¾udí vo veku 30 a 64 rokov a veobecné charakteristiky tých, ktorí boli èlenmi telocvièni boli podobné neèlenom.	túdia zahàòa 405 ¾udí vo veku od 30 do 64 rokov. Veobecná charakteristika èlenov posilòovní bola podobná jej neèlenom.	0,947	1	1	1	0,684	0,3	0,16	0,08	0,04	0,737	0,842	0,842	0,842	0,632	0,39	0,18	0,09	0,05	-0,21	-0,158	-0,158	-0,158	-0,052	0,09	0,02	0,01	0,01	E
149	14	d149s14	The lead author, Elizabeth C Schroeder of the department of kinesiology and nutrition at the University of Illinois, says that gym members were also more likely than non-members  even those who did exercise  to do resistance training which strengthens muscles, reduces blood pressure and can increase metabolic rates.	Vedúci autor, Elizabeth C Schroeder katedry kineziológie a výivy na University of Illinois, hovorí, e èlenovia telocviène boli tie èastejie ako neèlenom - dokonca aj tí, kto robil cvièenie - robi cvièenia so záaou, ktorá posilòuje svalstvo, zniuje krvný tlak a môe zvýi rýchlosti metabolizmu.	Vedúca autora, Elizabeth C Schroederová z katedry kineziológie a výivy z University of Illinois, hovorí, e èlenovia telocviène ako neèlenovia, dokonca aj tí, ktorí cvièili, zvládali lepie cvièenia so záaou, ktoré posilòujú svalstvo, zniujú krvný tlak a môe zvýi rýchlos metabolizmu.	Vedúca autorka Elizabeth C Schroederová z oddelenia kineziológie a výivy na Univerzite v Illinois povedala, e èlenovia oproti neèlenom posilòovní, aj tým cvièiacim, zvládli lepie odporovacie cvièenia, ktoré posilòujú svaly, zniujú krvný tlak a môu zvýi rýchlos metabolizmu.	0,737	0,763	0,763	0,763	0,632	0,37	0,15	0,06	0,02	0,553	0,579	0,579	0,579	0,5	0,54	0,27	0,14	0,04	-0,184	-0,184	-0,184	-0,184	-0,132	0,17	0,12	0,08	0,02	E
149	15	d149s15	While it might seem obvious that gym members exercise more, and are healthier than non-members, Schroeder says this has not previously been explicitly shown.	Aj keï by sa mohlo zda zrejmé, e èlenovia telocvièòa viac cvièi, a sú zdravie ako neèlenom Schroeder hovorí, e to doteraz nebola jednoznaène preukázané.	Aj keï by sa mohlo zda zrejmé, e èlenovia posilòovne cvièia a sú zdraví ako neèlenovia hovorí Schoederová, no doteraz to nebolo preukázané .	Schoederová sa vyjadrila, e aj keï môe by zrejmé, e èlenovia cvièia viac a sú zdraví ako neèlenovia, nie je to zrete¾ne dokázané.	0,565	0,826	0,826	0,826	0,739	0,48	0,16	0,04	0	0,391	0,739	0,739	0,739	0,652	0,58	0,3	0,18	0,09	-0,174	-0,087	-0,087	-0,087	-0,087	0,1	0,14	0,14	0,09	E
149	17	d149s17	However, the study is only designed to show a link between gym membership and more exercise  it may be that active people are just more likely to join gyms.	túdia vak je len na ukáza súvislos medzi èlenstvo v telocvièni a viac výkonu - to môe by, e aktívni ¾udia sú proste viac pravdepodobné, e pripoji telocviène.	túdia má ukáza súvislos medzi èlenstvo v telocvièni a väèím výkonom- to môe by, e aktívni ¾udia sa pravdepodobnejie stanú èlenmi posilòovne.	Avak, túdia je navrhnutá tak, aby poukázala na spojitos medzi èlenmi posilòovne a èastejím cvièením. Môe to by tým, e aktívni ¾udia sa s najväèou pravdepodobnosou stanú èlenmi posilòovní.	0,621	0,793	0,793	0,793	0,759	0,41	0,07	0,03	0	0,517	0,69	0,69	0,69	0,655	0,44	0,18	0,07	0,03	-0,104	-0,103	-0,103	-0,103	-0,104	0,03	0,11	0,04	0,03	E
149	18	d149s18	People in the study who exercised as much as gym members had similar reductions in cardiovascular risk factors.	¼udia v túdii, ktoré vykonávali rovnako ako èlenovia telocvièòa mali podobné zníenie rizikových faktorov kardiovaskulárnych ochorení.	¼udia v túdii, ktorí cvièili rovnako ako èlenovia telocvièòa mali podobné zníenie rizikových faktorov kardiovaskulárnych ochorení.	¼udia, ktorí sa zúèastnili túdie a cvièia rovnako ako èlenovia posilòovní, mali podobné zníenie kardiovaskulárnych rizikových faktorov.	0,412	0,588	0,588	0,588	0,529	0,58	0,31	0,13	0	0,353	0,588	0,588	0,588	0,529	0,64	0,31	0,13	0	-0,059	0	0	0	0	0,06	0	0	0	E
149	19	d149s19	You can get broadly the same benefit wherever you exercise.	Môete získa zhruba rovnakú výhodu vade tam, kde cvièíte.	Môete získa zhruba rovnaké výhody, ne u cvièíte kdeko¾vek.	Veobecne dosiahnete tie isté výhody, nech u cvièíte kdeko¾vek.	0,889	1	1	1	0,889	0,11	0	0	0	0,556	0,556	0,556	0,556	0,444	0,44	0,25	0,14	0	-0,333	-0,444	-0,444	-0,444	-0,445	0,33	0,25	0,14	0	E
149	20	d149s20	This study shows a gym membership makes it more likely youll do so, but other research shows that exercising outside has other benefits.	Táto túdia ukazuje èlenstvo v telocvièni robí to viac pravdepodobné, e ak budete tak urobi, ale ïalí výskum ukazuje, e cvièenie vonku má aj ïalie výhody.	Táto túdia ukazuje, e èlenovia posilòovní dosiahnú pravdepodobnejie, ale ïalí výskum zas ukazuje, e cvièenie vonku má aj ïalie výhody.	Táto túdia poukazuje na to, e èlenovia ich dosiahnu pravdepodobnejie ako vy. Iná túdia zas tvrdí, e cvièenie vonku má iné výhody.	0,727	0,818	0,818	0,818	0,727	0,34	0,16	0,08	0,04	0,455	0,545	0,545	0,545	0,545	0,5	0,23	0,1	0,05	-0,272	-0,273	-0,273	-0,273	-0,182	0,16	0,07	0,02	0,01	E
149	21	d149s21	Outdoor activity can boost your vitamin D levels, reduce tension and depression, and make you feel more revitalised and positive about life  especially if you run through a forest.	Outdoorové aktivity môu zvýi hladinu vitamínu D, zníi napätie a depresiou, a budete cíti oivený a pozitívne o ivote - najmä ak sa dostanete lesom.	Outdoorové aktivity môu zvýi hladinu vitamínu D, zníi napätie, depresiu a budete sa cíti svieejie pozitívnejie voèi ivotu- najmä ak beháte lesom.	Vonkajie aktivity zvýia úroveò vitamínu D, zníia napätie a depresie a budete sa cíti iví a optimistickejí. To platí najmä ak beháte cez les.	0,542	0,625	0,625	0,625	0,583	0,48	0,16	0	0	0,458	0,583	0,583	0,583	0,542	0,45	0,26	0,13	0,04	-0,084	-0,042	-0,042	-0,042	-0,041	-0,03	0,1	0,13	0,04	E
149	22	d149s22	Outdoor exercise is also rated as more enjoyable and less of an effort than going to the gym.	Vonkajie cvièenie je tie hodnotená ako príjemnejie a menej úsilia, ne chodi do posilòovne.	Vonkajie cvièenie je tie príjemnejie a vynaloíte menej úsilia, ne chodi do posilòovne.	Vonkajie aktivity sú povaované za zábavnejie a treba na ne vynaloi menej úsilia ako keï idete do posilòovne.	0,611	0,722	0,722	0,722	0,722	0,38	0,11	0	0	0,667	0,667	0,667	0,667	0,667	0,33	0,12	0	0	0,056	-0,055	-0,055	-0,055	-0,055	-0,05	0,01	0	0	E
149	23	d149s23	The first five minutes of outdoor exercise are particularly effective at making people feel good.	Prvých pä minút pohybu na èerstvom vzduchu sú obzvlá úèinné na to, aby sa ¾udia cítili dobre.	Prvých pä minút pohybu na èerstvom vzduchu sú obzvlá úèinné na to, aby sa ¾udia cítili dobre.	Za prvých pä minút vonkajieho cvièenia sa nám zlepí nálada.	1	1	1	1	0,7	0,23	0,12	0,06	0	1	1	1	1	0,7	0,23	0,12	0,06	0	0	0	0	0	0	0	0	0	0	E
149	24	d149s24	But Schroeder says that a gym may also encourage greater exercise because it can be social and fun.	Ale Schroeder hovorí, e telocvièòa môe tie podpori väèí výkon, pretoe to môe by sociálne a zábavné.	No Schroederová hovorí, e posilòovne môe tie podpori väèí výkon, pretoe sme v spoloènosti a je to zábava.	Schroederová vak tvrdí, e posilòovòa nás podnecuje k lepiemu výkonu, pretoe sme v spoloènosti a je to zábava.	0,778	0,889	0,889	0,889	0,833	0,22	0	0	0	0,444	0,5	0,5	0,5	0,444	0,55	0,41	0,37	0,33	-0,334	-0,389	-0,389	-0,389	-0,389	0,33	0,41	0,37	0,33	E
150	1	d150s1	Gemüse ist mein Fleisch	Zelenina ist mein Fleisch	Zelenina ist moje mäso	Zelenina je moje mäso	0,75	0,75	0,75	0,75	0,75	0,25	0	0	0	0,25	0,25	0,25	0,25	0,25	0,75	0,33	0	0	-0,5	-0,5	-0,5	-0,5	-0,5	0,5	0,33	0	0	C
150	2	d150s2	Wer Muskeln bekommen will, braucht Eiweiß, so viel ist sicher.	Wer Muskeln bekommen vôle, braucht Eiweiß, take viel ist sicher.	Kto chce svaly, potrebuje bielkoviny, to¾ko je isté.	Kadý, kto chce ma svaly potrebuje bielkoviny, aspoò to¾ko je isté.	1	1	1	1	0,909	0	0	0	0	0,273	0,273	0,273	0,273	0,273	0,72	0,51	0,24	0	-0,727	-0,727	-0,727	-0,727	-0,636	0,72	0,51	0,24	0	C
150	3	d150s3	Doch welche Proteine erzeugen mehr Wachstum - die aus tierischen oder pflanzlichen Quellen Forscher haben nun eine Antwort gefunden.	Doch Welcha Proteine ??erzeugen mehr Wachstum - die aus tierischen oder pflanzlichen Quellen Forscher haben eine nun Antwort gefunden.	Ale z ktorých proteínov sa dosiahne väèí rast - z rastlinných alebo ivoèínych zdrojov? Vedci u nali odpoveï.	Ale z ktorých proteínov sa dosiahne väèí rast - z rastlinných alebo ivoèínych zdrojov? Vedci u nali odpoveï.	1	1	1	1	0,944	0,05	0	0	0	0	0	0	0	0	1	1	1	1	-1	-1	-1	-1	-0,944	0,95	1	1	1	C
150	4	d150s4	Eisen biegen, Eiweiß futtern - nach dieser Formel trainieren Kraftsportler und solche, die es werden wollen, seit Jahrzehnten.	Eisen biegen, Eiweiß futtern - nach dieser Formel trainieren Kraftsportler und solche, die es werden vlnené, seit Jahrzehnten.	elezo ohýba, bielkovinami sa napcháva - pod¾a tohto vzorca trénujú kulturisti a tí, ktorí sa nimi chcú sta po celé desaroèia.	elezo ohýba, bielkovinami sa napcháva - pod¾a tohto vzorca trénujú kulturisti a tí, ktorí sa nimi chcú sta po celé desaroèia.	0,952	0,952	0,952	0,952	0,905	0,04	0	0	0	0	0	0	0	0	1	1	1	1	-0,952	-0,952	-0,952	-0,952	-0,905	0,96	1	1	1	C
150	5	d150s5	Dabei denkt man in erster Linie an Männer mit dickem Bizeps, die sich hastig nach dem Training einen Eiweiß-Shake einverleiben.	Dabei denkt èloveka erster Linie Männer mit Dickom Bizeps, die sich hastig nach dem kolenia einen Eiweiß-Shake einverleiben.	V prvom rade si pritom pomyslíme na muov s ve¾kým bicepsom, ktorí sa po tréningu náhlia vypi nejaký proteínový shake.	V prvom rade si pritom pomyslíme na muov s ve¾kým bicepsom, ktorí sa po tréningu náhlia vypi nejaký proteínový shake.	1	1	1	1	0,95	0	0	0	0	0	0	0	0	0	1	1	1	1	-1	-1	-1	-1	-0,95	1	1	1	1	C
150	6	d150s6	Zudem täglich Steaks oder Hühnchen, Hauptsache mageres Fleisch, denn das macht Muskeln, so lautet das Klischee.	Zudem täglich Steaky oder Hühnchen, Hauptsache mageres Fleisch, denn das macht Muskeln, take lautet das Klischee.	Ku tomu denne steaky alebo kurèatá, predovetkým chudé mäso, pretoe to robí svaly, taký je stereotyp.	Ku tomu denne steaky alebo kurèatá, predovetkým chudé mäso, pretoe to robí svaly, taký je stereotyp.	0,938	1	1	1	0,938	0,06	0	0	0	0	0	0	0	0	1	1	1	1	-0,938	-1	-1	-1	-0,938	0,94	1	1	1	C
150	7	d150s7	Und tatsächlich, egal ob man es als Kraftsportler auf Massezuwachs abgesehen hat oder einfach nur ein wenig für seine Gesundheit tun will Dass der Körper nach dem Sport zum Muskelaufbau Eiweiß braucht, ist unstrittig.	Und tatsächlich, RÁVNA ob mu es als Kraftsportler auf Massezuwachs abgesehen klobúk oder einfach nur ein wenig für seine Gesundheit ton bude dass der Körper nach dem Sport zum Muskelaufbau Eiweiß braucht, ist unstrittig.	A skutoène, bez oh¾adu na to, èi máte ako kulturista zálusk na získanie svalovej hmoty alebo len chcete urobi nieèo pre svoje zdravie: Fakt, e telo potrebuje bielkoviny po porte, je nesporný.	A skutoène, bez oh¾adu na to, èi máte ako kulturista zálusk na nabranie svalovej hmoty alebo len chcete urobi nieèo pre svoje zdravie: Fakt, e telo potrebuje bielkoviny po porte, je nesporný.	1	1	1	1	1	0	0	0	0	0,031	0,031	0,031	0,031	0,031	0,96	0,93	0,9	0,86	-0,969	-0,969	-0,969	-0,969	-0,969	0,96	0,93	0,9	0,86	C
150	8	d150s8	Nur so können unsere Muskeln, die selbst überwiegend aus Eiweiß bestehen, wachsen.	Nur take können unsere Muskeln, die Selbst Überwiegend aus Eiweiß bestehen, wachsen.	Iba týmto spôsobom môu nae svaly, ktoré sú sami o sebe tvorené prevane z bielkovín, rás.	Iba týmto spôsobom môu nae svaly rás, lebo sú sami o sebe tvorené prevane z bielkovín.	1	1	1	1	0,938	0	0	0	0	0,063	0,188	0,188	0,188	0,188	0,93	0,8	0,71	0,61	-0,937	-0,812	-0,812	-0,812	-0,75	0,93	0,8	0,71	0,61	C
150	9	d150s9	Mit den Bausteinen aus der Ernährung verdickt der Körper Muskelfasern, neue entstehen.	Mit den Bausteinen aus der ernährung verdickt der Körper Muskelfasern, neue entstehen.	So základnými stavebnými kameòmi zo stravy zhustnú svalové vlákna a vznikajú nové.	Pomocou základných prvkov zo stravy svalové vlákna zhustnú a vznikajú nové.	1	1	1	1	0,917	0	0	0	0	0,333	0,583	0,583	0,583	0,5	0,66	0,36	0,1	0	-0,667	-0,417	-0,417	-0,417	-0,417	0,66	0,36	0,1	0	C
150	10	d150s10	Doch aus welcher Quelle das Eiweiß stammen sollte, um die besten Ergebnisse zu erzielen - das war bisher nicht eindeutig geklärt.	Doch aus Welcher Quelle das Eiweiß Stammen sollte, um die Ergebnisse besten zu erzielen - Das war Bishera nicht eindeutig geklärt.	Avak z ktorého zdroja by mal proteín pochádza, aby sa dosiahli èo najlepie výsledky - to nebolo doteraz jasné.	Avak z ktorého zdroja by mal proteín pochádza, aby sa dosiahli èo najlepie výsledky - to nebolo doteraz jasné.	1	1	1	1	0,947	0,04	0	0	0	0	0	0	0	0	1	1	1	1	-1	-1	-1	-1	-0,947	0,96	1	1	1	C
150	11	d150s11	Taugt eher tierisches Protein, wie es in magerem Fleisch wie Rind oder Hühnchen und in Fisch oder Milchprodukten vorkommt Oder bringt es pflanzliches Eiweiß etwa aus Hülsenfrüchten wie Bohnen oder Linsen genauso gut?	Taugt eher tierisches bielkoviny, wie es v Magera Fleisch wie Rind oder Hühnchen und v Fisch oder Milchprodukten vorkommt Oder bringt es pflanzliches Eiweiß etwa aus Hülsenfrüchten wie Bohnen oder Linsen genauso èrevo?	Hodia sa na to skôr ivoèíne bielkoviny, ktoré sú napríklad v chudom mäse, ako je hovädzie a kuracie mäso alebo tie, èo sa vyskytujú v rybách a mlieènych výrobkoch? Alebo sú to rastlinné bielkoviny, napríklad zo strukovín, ako bôby alebo oovica?	Hodia sa na to skôr ivoèíne bielkoviny, ktoré sú napríklad v chudom mäse, ako je hovädzie a kuracie mäso alebo tie, ktoré sa vyskytujú v rybách a mlieènych výrobkoch? Alebo sú to rastlinné bielkoviny, napríklad zo strukovín, ako bôby alebo oovica?	0,902	0,951	0,951	0,951	0,927	0,07	0	0	0	0	0,024	0,024	0,024	0,024	0,97	0,95	0,92	0,89	-0,902	-0,927	-0,927	-0,927	-0,903	0,9	0,95	0,92	0,89	C
150	12	d150s12	Körperkraft auch in der Hülsenfrüchte-Gruppe	Körperkraft auch in der Hülsenfrüchte-Gruppe	Telesná sila aj v strukovinách	Telesná sila aj v strukovinách	1	1	1	1	0,8	0	0	0	0	0	0	0	0	0	1	1	1	1	-1	-1	-1	-1	-0,8	1	1	1	1	C
150	13	d150s13	Aus den Ernährungsdaten, die per Fragebogen erfasst wurden, entwickelten die Forscher sechs Kategorien Fast Food und fettreiches Essen, Fisch, rotes Fleisch, Hühnchen, Milch und Hülsenfrüchte.	Aus den Ernährungsdaten, zomrie za Fragebogen erfasst wurden, entwickelten zomrie Forscher sechs Kategórie Fast Food und fettreiches Essen, Fisch, rotes Fleisch, Hühnchen, Milch und Hülsenfrüchte.	Z nutrièných údajov zozbieraných dotazníkom, vedci vytvorili es kategórii: Fastfood a jedlo s vysokým obsahom tuku, ryby, èervené mäso, kuracie mäso, mlieko a strukoviny.	Z nutrièných údajov zozbieraných dotazníkom, vedci vytvorili es kategórii: Fastfood a jedlo s vysokým obsahom tuku, ryby, èervené mäso, kuracie mäso, mlieko a strukoviny.	1	1	1	1	1	0	0	0	0	0	0	0	0	0	1	1	1	1	-1	-1	-1	-1	-1	1	1	1	1	C
150	14	d150s14	Je nachdem, wie sie sich in erster Linie ernährten, kamen die Probanden in eine der Gruppen.	Je nachdem, wie sie sich v erster Línia ernährten, kachlí die Probanden v eine der Gruppen.	V závislosti od toho, ako sa úèastníci pokusu stravovali, spadali do skupín.	V závislosti od toho, ako sa úèastníci pokusu stravovali, spadali do skupín.	1	1	1	1	1	0,12	0	0	0	0	0	0	0	0	1	1	1	1	-1	-1	-1	-1	-1	0,88	1	1	1	C
150	15	d150s15	Zudem erfassten die Forscher Daten zur Knochendichte sowie zur Kraft der Oberschenkelmuskulatur.	Zudem erfassten zomrie Forscher Daten zur Knochendichte sowie zur Kraft der Oberschenkelmuskulatur.	Okrem toho vedci zapisovali údaje o hustote kostí, ako aj o sile stehenných svalov.	Okrem toho vedci zapisovali údaje o hustote kostí, ako aj o sile stehenných svalov.	1	1	1	1	0,929	0	0	0	0	0	0	0	0	0	1	1	1	1	-1	-1	-1	-1	-0,929	1	1	1	1	C
150	16	d150s16	Und sie maßen die sogenannte appendikuläre, skelettale Muskelmasse (ASMM) - eine Größe, mit der unter anderem die Kraft zur Steuerung der Extremitäten bestimmt werden kann.	Und sie die Massen sogenannte appendikuläre, skelettale Muskelmasse (ASMM) - eine Größe, mit der unter Ander die Kraft zur Steuerung der Extremitäten bestimmt werden kann.	A merali tzv. apendikulárnu, kostrovú svalovú hmotu (ASMM) - hodnotu, ktorá môe by okrem iného pouitá na stanovenie výkonu pre ovládanie konèatín.	A merali tzv. apendikulárnu, kostrovú svalovú hmotu (ASMM) - hodnotu, ktorá môe by okrem iného pouitá na stanovenie výkonu pre ovládanie konèatín.	1	1	1	1	0,955	0,08	0,04	0	0	0	0	0	0	0	1	1	1	1	-1	-1	-1	-1	-0,955	0,92	0,96	1	1	C
151	1	d151s1	Karneval in Venedig	Karneval in Venedig	Karneval v Benátkach	Karneval v Benátkach	0,667	0,667	0,667	0,667	0,667	0,33	0	0	0	0	0	0	0	0	1	1	1	0	-0,667	-0,667	-0,667	-0,667	-0,667	0,67	1	1	0	C
153	1	d153s1	Saroo Brierley, the inspiration for the film Lion:	Saro Brierley, inpiráciou pre film Lion:	Saro Brierley, inpiráciou pre film Lion:	Saroo Brierley, námet filmu Lion.	1	1	1	1	0,8	0,16	0	0	0	1	1	1	1	0,8	0,16	0	0	0	0	0	0	0	0	0	0	0	0	E
153	2	d153s2	'My mother saw my face after 25 years'	"Moja matka videla môj tvár po 25 rokoch"	"Moja matka videla moju tvár po 25 rokoch"	"Moja matka uvidela moju tvár po dvadsiatich piatich rokoch."	0,556	0,556	0,556	0,556	0,556	0,44	0,25	0	0	0,444	0,444	0,444	0,444	0,444	0,55	0,38	0,14	0	-0,112	-0,112	-0,112	-0,112	-0,112	0,11	0,13	0,14	0	E
153	3	d153s3	When he was five, he fell asleep on a train and ended up 1,000 miles from home.	Keï mal pä, zaspal na vlak a skonèil 1000 mí¾ od domova.	Keï mal pä, zaspal vo vlaku a skonèil 1000 mí¾ od domova.	Keï mal pä, zaspal vo vlaku a ocitol sa na mieste vzdialenom 1600 kilometrov od domova.	0,5	0,563	0,563	0,563	0,563	0,5	0,27	0,15	0,08	0,438	0,438	0,438	0,438	0,438	0,56	0,47	0,37	0,33	-0,062	-0,125	-0,125	-0,125	-0,125	0,06	0,2	0,22	0,25	E
153	4	d153s4	His journey from Indian street-child to adopted Australian is now the subject of an Oscar-tipped film.	Jeho cesta od indického poulièné dieaa prijatú Austrálèan je teraz predmetom Oscar hrotom filmu.	Jeho cesta od indického poulièného dieaa k adoptovanému Austrálèanovi je teraz námetom na Oskara nominovaného filmu.	Jeho cesta od indického dieaa z ulice po adoptovaného Austrálèana je témou filmu nominovaného na Oskara.	0,563	0,688	0,688	0,688	0,688	0,43	0,2	0,14	0,07	0,375	0,688	0,688	0,688	0,625	0,62	0,26	0,14	0,07	-0,188	0	0	0	-0,063	0,19	0,06	0	0	E
153	5	d153s5	Here he and his biological mother talk about their reunion	Tu on a jeho biologická matka hovori o svojom stretnutí	Tu on a jeho biologická matka hovoria o svojom stretnutí	On a jeho biologická matka rozprávajú príbeh ich stretnutia po rokoch.	0,545	0,636	0,636	0,636	0,636	0,45	0,4	0,34	0,25	0,545	0,636	0,636	0,636	0,636	0,45	0,4	0,34	0,25	0	0	0	0	0	0	0	0	0	E
153	6	d153s6	The Academy Awards are on Sunday, and Los Angeles is in full Oscarsmode, with limousines ferrying stars, executives and other film folk through the winter sunshine to receptions and cocktail parties.	Akadémia Awards v nede¾u, a Los Angeles je v plnom Oscarsmode, s limuzíny trajekty hviezdy, manaérov a ïalími filmovými ¾ud cez zimné slnieèko do recepciou a koktailov.	Ceny Akadémie sú v nede¾u a Los Angeles je v plnom oskarovom oiali, od limuzín preváajúcich hviezdy, manaérov a ïalí filmový táb,cez zimné slnieèko, do recepciou s koktailami..	Ceny Akadémie sa odovzdávajú v nede¾u a Los Angeles je pohltené oskarovým oia¾om, od limuzín pre celebrity, manaérov, filmových nadencov, cez zimné slneèné lúèe, a po recepcie a kokteilové veèierky.	0,667	0,733	0,733	0,733	0,667	0,4	0,2	0,14	0,11	0,567	0,667	0,667	0,667	0,667	0,46	0,24	0,14	0,11	-0,1	-0,066	-0,066	-0,066	0	0,06	0,04	0	0	E
153	7	d153s7	Brierley, casual in a white T-shirt and black jeans, shrugs off the frenzy.	Brierley, príleitostná v bielom trièku a èiernych dínsoch, pokrèí mimo ialenstvo.	Brierley, leérne v bielom trièku a èiernych dínsoch, ignoruje to ialenstvo.	Bierley, leérne, v bielom trièku a èiernych rifliach, ignoruje vetko to ialenstvo.	0,5	0,5	0,5	0,5	0,417	0,5	0,36	0,3	0,22	0,25	0,25	0,25	0,25	0,167	0,74	0,55	0,4	0,34	-0,25	-0,25	-0,25	-0,25	-0,25	0,24	0,19	0,1	0,12	E
153	8	d153s8	You can really submerge yourself in it and get lost  let it cloud you.	"Vy si naozaj ponori sa do neho a strati - nech a to oblak.	"Naozaj sa doò môete ponori a strati sa v òom.	"Môe vás to pohlti a strati samého seba.	1	1	1	1	0,875	0,21	0,07	0	0	1	1	1	1	0,875	0,2	0,11	0	0	0	0	0	0	0	-0,01	0,04	0	0	E
153	9	d153s9	But I just dont really want to get into it.	Ale ja proste naozaj nechcem, aby sa do nej dosta.	Ale ja sa proste naozaj nechcem do toho dosta.	Nechcem do toho vstupova.	1	1	1	1	0,75	0,2	0	0	0	1	1	1	1	0,5	0,33	0,25	0,14	0	0	0	0	0	-0,25	0,13	0,25	0,14	0	E
153	10	d153s10	Im sitting back, listening, you know, taking it in day by day.	Sedím spä, poèúvanie, viete, prièom ho deò po dni. "	Sedím spä, poèúvanie, viete, prièom ho deò po dni. "	Sedím opodia¾ a naèúvam, deò po dni."	0,714	0,714	0,714	0,714	0,571	0,44	0,25	0,14	0	0,714	0,714	0,714	0,714	0,571	0,44	0,25	0,14	0	0	0	0	0	0	0	0	0	0	E
153	12	d153s12	The story of his life, Lion, is up for six Oscars, including best picture.	Príbeh jeho ivota, lev, je a na es Oscarov, vrátane najlepí obraz.	Príbeh jeho ivota, Lion, je nominovaný a na es Oskarov, vrátane najlepí obraz.	Príbeh jeho ivota, Lion, bojuje o tohtoroènú cenu Akadémie a je nominovaný na es Oskarov, vrátane kategórie najlepí film.	0,579	0,579	0,579	0,579	0,579	0,42	0,17	0,06	0	0,421	0,474	0,474	0,474	0,474	0,57	0,39	0,24	0,13	-0,158	-0,105	-0,105	-0,105	-0,105	0,15	0,22	0,18	0,13	E
153	13	d153s13	The feelgood movie we all need, blares the promotional blurb, and for once the hype may be justified.	"The Feelgood film, ktorý sme vetci potrebujeme," reve propagaèné reklama, a pre raz humbuk môe by odôvodnené.	"Pohodový film, ktorý sme vetci potrebujeme," revú reklama, a pre tentokrát môe by humbuk odôvodnený.	"Vetci potrebujeme pohodový film," chrlia na nás z reklám a v tomto prípade je to na mieste.	0,778	0,944	0,944	0,944	0,889	0,22	0,05	0	0	0,722	0,833	0,833	0,833	0,833	0,27	0,11	0	0	-0,056	-0,111	-0,111	-0,111	-0,056	0,05	0,06	0	0	E
153	14	d153s14	It tells the story of how, in 1986, Saroo, an illiterate, impoverished five-year-old in rural central India, got separated from his brother at a railway station in Burhanpur, and accidentally ended up alone on a train that took him almost a thousand miles to Kolkata (then called Calcutta).	Rozpráva príbeh o tom, ako v roku 1986, Sara, negramotný, ochudobnený pä-roèný vo vidieckych centrálnej Indii, dostal oddelený od svojho brata na stanici v Burhanpur a omylom skonèil sám na vlak, ktorý ho takmer vzal tisíc mí¾ od Kalkaty (potom volal Kalkata).	Rozpráva príbeh o tom, ako v roku 1986, Saroo, negramotný, chudobný pä-roèný chlapec z´vidieka centrálnej Indii, oddelil od svojho brata na stanici v Burhanpur a omylom skonèil sám vo vlaku, ktorý ho vzal takmer tisíc mí¾ do Kalkaty.	Príbeh je o tom ako sa v roku 1986, Saroo, negramotný, zbedaèený, pä roèný chlapec z vidieka strednej Indie oddelí od svojho brata na elezniènej stanici v Burhanpure a ocitne sa vo vlaku do Kalkaty, vzdialenej viac ako 1600 kilometrov.	0,6	0,775	0,775	0,775	0,625	0,45	0,19	0,1	0,02	0,45	0,6	0,6	0,6	0,525	0,52	0,3	0,15	0,08	-0,15	-0,175	-0,175	-0,175	-0,1	0,07	0,11	0,05	0,06	E
153	15	d153s15	Unable to speak Bengali, and unaware of the name of his home town, he had no way to return.	Nemono hovori bengálsky, a nevedomý meno svojho rodného mesta, nemal spôsob, ako vráti.	Nevedel hovori bengálsky a nepoznal meno svojho rodného mesta, nemal spôsob, ako vráti.	Keïe nerozprával po bengálsky a nepoznal názov svojho rodného mesta, jeho ance na návrat boli mizivé.	0,688	0,688	0,688	0,688	0,625	0,31	0,2	0,07	0	0,625	0,625	0,625	0,625	0,563	0,37	0,27	0,14	0	-0,063	-0,063	-0,063	-0,063	-0,062	0,06	0,07	0,07	0	E
153	16	d153s16	He lived as a street urchin and survived on his wits and scraps of food.	il ako ulièník a preil na jeho inteligenciu a zvyky jedla.	il ako ulièník a preil na jeho inteligencii a zvykoch jedla.	il na ulici a preil len vïaka svojmu dôvtipu a zvykom jedla.	0,5	0,583	0,583	0,583	0,583	0,5	0,09	0	0	0,5	0,583	0,583	0,583	0,583	0,5	0,09	0	0	0	0	0	0	0	0	0	0	0	E
153	17	d153s17	He was later taken in by an orphanage, and was eventually adopted by an Australian couple, Sue and John Brierley, who took him to start a new life in Tasmania.	On bol neskôr prijatá do sirotinca, a bol nakoniec prijatý austrálsky pár, Sue a John Brierley, kto vzal ho zaèa nový ivot v Tasmánii.	On bol neskôr prijatý do sirotinca a adoptovaný austrálskym párom, Sue a Johnom Brierleyovcami, ktorí ho vzali zaèa nový ivot v Tasmánii.	Neskôr sa dostal do sirotinca a napokon ho adoptoval austrálsky pár, Sue a John Brierleyovci. Vïaka nim zaèal nový ivot v Tasmánii.	0,455	0,545	0,545	0,545	0,5	0,58	0,39	0,27	0,14	0,5	0,682	0,682	0,682	0,636	0,5	0,28	0,15	0,05	0,045	0,137	0,137	0,137	0,136	-0,08	-0,11	-0,12	-0,09	E
153	18	d153s18	A quarter-century later came the implausible twist.	O tvr storoèia neskôr priiel nepravdepodobný zvrat.	O tvr storoèia neskôr priiel nepravdepodobný zvrat.	O dvadsapä rokov neskôr dolo k neèakanému zvratu.	0,75	0,75	0,75	0,75	0,75	0,25	0	0	0	0,75	0,75	0,75	0,75	0,75	0,25	0	0	0	0	0	0	0	0	0	0	0	0	E
153	19	d153s19	Saroo  by now a robust, happy, windsurfing, fully fledged Aussie  used Google Earth, a handful of visual memories and immense dedication to identify his home town:	Saro - teraz robustný, astný, windsurfing, plnohodnotné Aussie - pouité aplikácie Google Earth, hrs vizuálnych spomienok a nesmiernu obetavos k identifikácii jeho domovské mesto:	Saroo, teraz robustný, astný, austrálsky windsurfer pouil aplikáciu Google Earth, hrs vizuálnych spomienok a nesmiernu obetavos k identifikácii jeho domovského mesta:	Saroo, dnes u statný, zrelý austrálsky windsurfer, pouil Google Earth, hàstku spomienok a obrovské odhodlanie, aby naiel svoje rodné mesto, Khandwa v strednej Indii.	0,792	0,958	0,958	0,958	0,833	0,2	0,08	0	0	0,667	0,75	0,75	0,75	0,75	0,33	0,17	0,04	0	-0,125	-0,208	-0,208	-0,208	-0,083	0,13	0,09	0,04	0	E
153	21	d153s21	In February 2012 he travelled there and found his biological mother, Fatima.	Vo februári 2012 tam cestoval a zistil, e jeho biologická matka Fatima.	Vo februári 2012 tam cestoval a naiel jeho biologickú matku, Fatimu.	Vo februári 2012 tam vycestoval a naiel svoju biologickú matku, Fatimu.	0,636	0,636	0,636	0,636	0,636	0,41	0,27	0,2	0,11	0,182	0,182	0,182	0,182	0,182	0,81	0,6	0,33	0,12	-0,454	-0,454	-0,454	-0,454	-0,454	0,4	0,33	0,13	0,01	E
155	2	d155s2	Kuala Lumpur airport terminal to be decontaminated after deadly attack on North Korean leaders half-brother	letiskový terminál Kuala Lumpur, ktoré majú by dekontaminované po smrte¾nom útoku na severokórejský vodca nevlastný brat	Letiskový terminál Kuala Lumpur má by dekontaminovaný po smrte¾nom útoku na nevlastného brata severokórejského vodcu.	Letisko Kuala Lumpur je predmetom dekontaminácie po smrte¾nom útoku na brata severokórejského lídra	0,769	0,769	0,769	0,769	0,692	0,37	0,26	0,14	0,07	0,538	0,538	0,538	0,538	0,462	0,53	0,35	0,15	0,08	-0,231	-0,231	-0,231	-0,231	-0,23	0,16	0,09	0,01	0,01	B
155	4	d155s4	Shizuo Kambayashi, Wong Maye-E/AP	Shizuo Kambayashi, Wong Maye-E / AP	Shizuo Kambayashi, Wong Maye-E / AP	Shizuo Kambayashi, Wong Maye-E/AP	0,75	0,75	0,75	0,75	0,5	0,5	0,4	0,25	0	0,75	0,75	0,75	0,75	0,5	0,5	0,4	0,25	0	0	0	0	0	0	0	0	0	0	B
155	5	d155s5	The substance used in the killing of Kim Jong-nam was a VX nerve agent, a highly toxic liquid used only in chemical warfare, Malaysian police have said.	Látka pouíva v zabíjaní Kim Èong-nam bol "VX nervu agenta", vysoko toxická kvapalina pouitá iba v chemických zbraní, Malajzijské polícia povedal.	Látka pouítá na vradu Kim Èong-nam bola "nervovo-paralytická látka VX", vysoko toxická kvapalina pouitá iba v chemických zbraniach, informovala malajzijské polícia.	Pod¾a vyjadrení malajzijskej polície Kim Jong-nama zavradili nervovo-paralytickou látkou VX, ktorá je vysoko toxická a pouíva sa iba na bojové chemické úèely.	0,773	0,909	0,909	0,909	0,818	0,22	0,04	0	0	0,773	0,909	0,909	0,909	0,818	0,22	0,04	0	0	0	0	0	0	0	0	0	0	0	B
155	6	d155s6	Analysis What is the VX nerve agent that killed North Korean Kim Jong-nam?	Analýza Èo je nervovo paralytické látke VX, ktorá zabila severokórejský Kim Èong-nam?	Analýza Èo je nervovo-paralytická látká VX, ktorá zabila Severokórejsèana Kim Èong-nama?	Analýza nervovo-paralytickej látky VX, ktorá usmrtila Kim Jong-nama	1	1	1	1	0,75	0,33	0,09	0	0	0,875	0,875	0,875	0,875	0,75	0,36	0,1	0	0	-0,125	-0,125	-0,125	-0,125	0	0,03	0,01	0	0	B
155	7	d155s7	Declared a weapon of mass destruction by the UN, the banned chemical agent is more potent than any other	Deklarovaná zbraò hromadného nièenia OSN, zakázané chemické èinidlo je silnejia ne akáko¾vek iná	Deklarovaná zbraò hromadného nièenia OSN, zakázaná chemická látkaje silnejia ne èoko¾vek iné.	Zakázaná chemická látka, ktorú je Organizácia spojených národov oznaèuje ako zbraò hromadného nièenia, je silnejia ne èoko¾vek iné.	0,611	0,833	0,833	0,833	0,667	0,33	0,24	0,13	0	0,5	0,778	0,778	0,778	0,611	0,5	0,36	0,2	0,07	-0,111	-0,055	-0,055	-0,055	-0,056	0,17	0,12	0,07	0,07	B
155	8	d155s8	Read more	Èítaj viac	Èítajte viac	Èítajte viac	0,5	0,5	0,5	0,5	0	0,5	0	0	0	0	0	0	0	0	1	1	0	0	-0,5	-0,5	-0,5	-0,5	0	0,5	1	0	0	B
155	9	d155s9	The inspector general, Khalid Abu Bakar, said later that one of the two women suspected of involvement in the poisoning also suffered its effects:	Generálneho inpektora, Khalid Abu Bakar, neskôr povedal, e jedna z dvoch ien, podozrivých z úèasti na otravu tie trpel úèinky:	Generálny inpektor, Khalid Abu Bakar, neskôr povedal, e jedna z dvoch ien, ktoré boli podozrivé z úèasti na otrave, tie utrpeli úèinky:	Policajný inpektor Khalid Abu Bakar neskôr povedal, e jedna z dvoch ien podozrivých z úèasti na trestnom èine taktie utrpela úèinky otravy:	0,318	0,318	0,318	0,318	0,273	0,68	0,62	0,6	0,58	0,318	0,409	0,409	0,409	0,318	0,68	0,57	0,5	0,42	0	0,091	0,091	0,091	0,045	0	-0,05	-0,1	-0,16	B
155	10	d155s10	She was vomiting.	"Bola zvracanie."	"zvracanie."	"Zvracala."	1	1	1	1	1	0	0	0	0	1	1	1	1	0	0	0	0	0	0	0	0	0	-1	0	0	0	0	B
155	11	d155s11	The findings follow a preliminary analysis of swabs taken from the face and eyes of the victim, who is the half-brother of the North Korean leader, Kim Jong-un.	Zistenie nasledova predbenú analýzu sterov odobratých z tváre a oèí obete, ktorá je nevlastný brat severokórejského vodcu Kim Èong-un.	Zistenia pochádzajú z predbenej analýzy sterov odobratých z tváre a oèí obete, ktorou je nevlastný brat severokórejského vodcu Kim Èong-un.	Zistenia pochádzajú z predbenej analýzy vatových tampónov odobratých z tváre a oèí obete, ktorou bol brat severo-kórejského lídra Kim Jong-una.	0,55	0,65	0,65	0,65	0,6	0,4	0,26	0,22	0,17	0,3	0,35	0,35	0,35	0,35	0,7	0,52	0,44	0,35	-0,25	-0,3	-0,3	-0,3	-0,25	0,3	0,26	0,22	0,18	B
155	12	d155s12	More items linked to the attack at Kuala Lumpur airport were still being analysed and the terminal would be decontaminated, police said.	Ïalie poloky spojené s útokom na letisku v Kuala Lumpur ete boli analyzované a terminál by by dekontaminované, oznámila polícia.	Ïalie poloky spojené s útokom na letisku v Kuala Lumpur ete boli analyzované a terminál bude dekontaminovaný, oznámila polícia.	Polícia uviedla, e viaceré poloky v súvislosti s útokom na letisku Kuala Lumpur boli predmetom analýzy a terminál bude dekontaminovaný.	0,4	0,75	0,75	0,75	0,6	0,6	0,26	0,11	0,05	0,3	0,6	0,6	0,6	0,5	0,7	0,36	0,22	0,11	-0,1	-0,15	-0,15	-0,15	-0,1	0,1	0,1	0,11	0,06	B
155	13	d155s13	VX  also known as ethyl N-2-Diisopropylaminoethyl Methylphosphonothiolate  is classified by the United Nations as a weapon of mass destruction.	VX - tie známy ako etyl-N-2-diizopropylaminoetyl Methylphosphonothiolate - sú klasifikované Organizáciou Spojených národov ako zbraò hromadného nièenia.	Látka VX tie známa ako etyl-N-2-diizopropylaminoetylmethylphosphonothiolát je klasifikovaná Organizáciou Spojených národov ako zbraò hromadného nièenia.	Nervovo-paralytická látka VX taktie známa pod chemickým názvom S-(2-(izopropylamino)etyl)-O-(etyl)metylfosfonotionát je Organizáciou spojených národov oznaèená ako zbraò hromadného nièenia.	0,556	0,611	0,611	0,611	0,556	0,49	0,29	0,18	0,06	0,389	0,444	0,444	0,444	0,444	0,66	0,35	0,19	0,06	-0,167	-0,167	-0,167	-0,167	-0,112	0,17	0,06	0,01	0	B
155	14	d155s14	Kim Jong-nam died on 13 February from a seizure on while being taken to hospital after complaining that a woman had sprayed chemicals in his face at Kuala Lumpur airport.	Kim Èong-nam zomrel 13. februára od záchvate na zatia¾ èo je prevezený do nemocnice po tom, èo saova, e ena bola nastriekaná chemických látok v jeho tvári na letisku v Kuala Lumpur.	Kim Èong-nam zomrel 13. februára poèas prevozu do nemocnice po tom, èo sa saoval, e mu istá ena nastriekala chemikáliu na tvár na letisku v Kuala Lumpur.	Kim Jong-nam zomrel 13. februára poèas prevozu do nemocnice po tom, ako mu istá ena nasprejovala chemikáliu do tváre na letisku Kuala Lumpur.	0,783	0,826	0,826	0,826	0,565	0,43	0,22	0,1	0,03	0,435	0,478	0,478	0,478	0,348	0,65	0,39	0,25	0,23	-0,348	-0,348	-0,348	-0,348	-0,217	0,22	0,17	0,15	0,2	B
155	15	d155s15	Leaked CCTV footage shows a woman grabbing his face.	Unikli CCTV stopá ukazuje enu popada jeho tvár.	Uniknutý záznam CCTV ukazuje, ako mu istá ena siaha na tvár.	Uniknutý záznam CCTV ukazuje, ako mu siaha na tvár.	0,778	0,778	0,778	0,778	0,667	0,22	0	0	0	0,333	0,333	0,333	0,333	0,111	0,75	0,63	0,5	0,33	-0,445	-0,445	-0,445	-0,445	-0,556	0,53	0,63	0,5	0,33	B
155	16	d155s16	Malaysian police had said earlier that two attackers rubbed a liquid on him before walking away and quickly washing their hands.	Malajzijské polícia u skôr uviedol, e dvaja útoèníci trela kvapaliny na neho pred odchádzal a rýchlo umyjú ruky.	Malajzijská polícia u skôr uviedla, e dve útoèníèky mu vtreli kvapalinu, následne si rýchlo umyli ruky a uli.	Malajzijská polícia informovala, e dve útoèníèky naòho natreli kvapalinu, vzápätí uli a rýchlo si oèistili ruky.	0,813	0,875	0,875	0,875	0,75	0,27	0,05	0	0	0,438	0,75	0,75	0,75	0,625	0,61	0,17	0,06	0	-0,375	-0,125	-0,125	-0,125	-0,125	0,34	0,12	0,06	0	B
155	18	d155s18	Not very diplomatic.	"Moc diplomatický."	"Nie je to ve¾mi diplomatické."	e to nie je ve¾mi diplomatické.	1	1	1	1	0,833	0	0	0	0	0,167	0,5	0,5	0,5	0,5	0,83	0,41	0	0	-0,833	-0,5	-0,5	-0,5	-0,333	0,83	0,41	0	0	B
155	19	d155s19	South Korea said the use of VX was a blatant violation of international norms.	Juná Kórea e pouívanie VX bol "do oèí bijúce poruenie" medzinárodných noriem.	Juná Kórea tvrdí,e pouitie látky VX bolo "do oèí bijúce poruenie" medzinárodných noriem.	Juná Kórea oznaèila pouitie látky VX za do oèí bijúce poruenie medzinárodných noriem.	0,308	0,308	0,308	0,308	0,308	0,69	0,5	0,36	0,3	0,154	0,154	0,154	0,154	0,154	0,84	0,66	0,45	0,3	-0,154	-0,154	-0,154	-0,154	-0,154	0,15	0,16	0,09	0	B
155	20	d155s20	We are shocked by the latest revelation by the Malaysian authorities that VX was used in the death of Kim Jong-nam, Seouls foreign ministry said in a statement.	"Sme okovaní najnovím odhalením tým, malajzijskej úrady, ktoré VX ... bol pouitý k smrti Kim Èong-nam," Soul ministerstvo zahranièia vo vyhlásení.	"Sme okovaní najnovím odhalením malajzijskej úrady, látlla VX bol pouitá na usmrtenie Kim Èong-nama," výhlásilo ministerstvo zahranièia v Soule.	"okovalo nás najnovie zistenie malajzijských úradov, ktoré odhalilo, e nervovo-paralytická látka VX bola pouitá na usmrtenie Kim Jong-nama.	1	1	1	1	0,944	0,14	0	0	0	0,778	1	1	1	0,722	0,26	0,16	0,11	0,06	-0,222	0	0	0	-0,222	0,12	0,16	0,11	0,06	B
155	21	d155s21	The use of any chemical weapons is strictly banned for any reason and in any place, it added	"Pouitie akýchko¾vek chemických zbraní je prísne zakázaný z akéhoko¾vek dôvodu a na kadom mieste," dodal	"Pouitie akýchko¾vek chemických zbraní je prísne zakázané z akéhoko¾vek dôvodu a na akomko¾vek mieste," dodal	Ministerstvo ïalej dodalo, e pouitie akýchko¾vek chemických zbraní je prísne zakázané pre akýko¾vek úèel a na akomko¾vek mieste.	0,556	0,611	0,611	0,611	0,611	0,44	0,35	0,25	0,2	0,444	0,5	0,5	0,5	0,5	0,55	0,47	0,38	0,27	-0,112	-0,111	-0,111	-0,111	-0,111	0,11	0,12	0,13	0,07	B
155	21	d155s21	The use of any chemical weapons is strictly banned for any reason and in any place, it added	"Pouitie akýchko¾vek chemických zbraní je prísne zakázaný z akéhoko¾vek dôvodu a na kadom mieste," dodal	"Pouitie akýchko¾vek chemických zbraní je prísne zakázané z akéhoko¾vek dôvodu a na akomko¾vek mieste," dodal	Ministerstvo ïalej dodalo, e pouitie akýchko¾vek chemických zbraní je prísne zakázané pre akýko¾vek úèel a na akomko¾vek mieste.	0,556	0,611	0,611	0,611	0,611	0,44	0,35	0,25	0,2	0,444	0,5	0,5	0,5	0,5	0,55	0,47	0,38	0,27	-0,112	-0,111	-0,111	-0,111	-0,111	0,11	0,12	0,13	0,07	B
156	1	d156s1	Is there anything good about that spider in the corner of my room?	Je nieèo, èo dobre o tom pavúk v rohu mojej izby?	Je nieèo dobré na tom pavúkovi v rohu mojej izby?	Je nieèo dobré na tom pavúku v rohu mojej izby?	0,4	0,4	0,4	0,4	0,4	0,63	0,4	0,22	0,12	0,1	0,1	0,1	0,1	0,1	0,9	0,77	0,62	0,42	-0,3	-0,3	-0,3	-0,3	-0,3	0,27	0,37	0,4	0,3	E
156	2	d156s2	Is it true climate change is making spiders bigger?	Je pravda, e zmena klímy je robi pavúkmi väèie?	Je pravda, e kvôli zmene klímy sa pavúky zväèujú?	Je pravda, e zmena klímy zväèuje pavúky?	0,571	0,571	0,571	0,571	0,429	0,66	0,5	0,42	0,33	0,571	0,571	0,571	0,571	0,571	0,55	0,25	0,14	0	0	0	0	0	0,142	-0,11	-0,25	-0,28	-0,33	E
156	3	d156s3	Why do spiders give us the creeps?	Preèo pavúky nám naskakuje husia koa?	Preèo pri pavúkoch nám naskakuje husia koa?	Preèo nám pavúky naháòajú zimomriavky?	0,6	0,8	0,8	0,8	0,8	0,5	0	0	0	1	1	1	1	0,8	0,28	0	0	0	0,4	0,2	0,2	0,2	0	-0,22	0	0	0	E
156	4	d156s4	We get a spider expert to answer questions about our eight-legged friends	Dostávame pavúk expert odpoveda na otázky týkajúce sa naich osemnohého priate¾mi	Spýtali sme sa experta na pavúky, aby nám odpovedal na otázky týkajúce sa naich osemnohých priate¾ov.	Poiadali sme odborníka na pavúky, aby nám odpovedal na otázky týkajúce sa naich osemnohých priate¾ov	0,6	0,667	0,667	0,667	0,6	0,33	0,29	0,24	0,18	0,2	0,2	0,2	0,2	0,133	0,87	0,73	0,71	0,69	-0,4	-0,467	-0,467	-0,467	-0,467	0,54	0,44	0,47	0,51	E
156	5	d156s5	Is it our imagination or are spiders getting bigger?	Je to naa predstavivos, alebo sú pavúky èoraz väèie?	Je to naa predstavivos, alebo sú pavúky èoraz väèie?	Je to len naa predstavivos alebo sa pavúky naozaj zväèujú?	0,4	0,4	0,4	0,4	0,4	0,6	0,33	0,12	0	0,4	0,4	0,4	0,4	0,4	0,6	0,33	0,12	0	0	0	0	0	0	0	0	0	0	E
156	6	d156s6	Its true that some spiders respond positively to the changes that we make to the environment.	Je pravda, e niektorí pavúky reagujú pozitívne na zmeny, ktoré robíme pre ivotné prostredie.	Je pravda, e niektoré pavúky reagujú pozitívne na zmeny v ivotnom prostredí.	Je pravda, e niektoré pavúky reagujú pozitívne na zmeny v ivotnom prostredí?	0,5	0,5	0,5	0,5	0,417	0,57	0,46	0,33	0,18	0,083	0,083	0,083	0,083	0,083	0,91	0,9	0,9	0,88	-0,417	-0,417	-0,417	-0,417	-0,334	0,34	0,44	0,57	0,7	E
156	7	d156s7	Warming temperatures in particular are likely to benefit the growth and development of spiders.	Zahrievacie teploty najmä je pravdepodobné, e prospech rastu a rozvoja pavúkov.	Zdá sa, e najmä zahrievacie teploty prispievajú k rastu a rozvoju pavúkov.	Zdá sa, e najmä vysoké teploty prispievajú k rastu a rozíreniu pavúkov.	0,5	0,667	0,667	0,667	0,583	0,5	0,09	0	0	0,167	0,167	0,167	0,167	0,167	0,83	0,63	0,5	0,33	-0,333	-0,5	-0,5	-0,5	-0,416	0,33	0,54	0,5	0,33	E
156	8	d156s8	We may also see larger spiders in areas like cities where there is lots of food for them, just like you see fat pigeons living off food waste.	Môeme tie vidie väèiu pavúkmi v oblastiach, ako je mestách, kde existuje ve¾a potravín pre nich, rovnako ako vidíte tuk holuby ijúci mimo potravinový odpad.	Ve¾ké pavúky môeme vidie v oblastiach, ako v mestách, kde je pre nich ve¾a potravín. Rovnako tu môeme vidie aj holuby, ktoré sa ivia potravinovým odpadom.	Väèie pavúky môeme vidie v oblastiach ako sú mestá, kde je pre nich dostatok jedla. Rovnako tu môete vidie aj tuèné holuby, ktoré sa ivia odpadom z potravin.	0,571	0,821	0,821	0,821	0,714	0,42	0,11	0,03	0	0,321	0,357	0,357	0,357	0,321	0,75	0,52	0,3	0,2	-0,25	-0,464	-0,464	-0,464	-0,393	0,33	0,41	0,27	0,2	E
156	9	d156s9	There is a limit as to how big insects and spiders are able to get because they breathe through small holes in their exoskeleton where the oxygen goes straight to their muscles.	Tam je limit, ako ve¾ký hmyz a pavúky sú schopní získa, pretoe dýcha cez malé otvory v ich exoskeleton kde kyslík idú rovno do svojich svalov.	Existuje limit, ktorý urèuje aký ve¾ký hmyz a pavúky sú holuby schopné ulovi, pretoe dýchajú cez malé otvory na exoskeletone, cez ktoré prúdi kyslík priamo svalov.	Holuby sú obmedzené tým, aký ve¾ký hmyz a aké ve¾ké pavúky dokáu chyti, pretoe dýchajú cez malé otvory na ich vonkajej kostre, cez ktoré prúdi kyslík priamo do svalov.	0,517	0,69	0,69	0,69	0,655	0,44	0,14	0,07	0	0,345	0,483	0,483	0,483	0,414	0,65	0,42	0,33	0,23	-0,172	-0,207	-0,207	-0,207	-0,241	0,21	0,28	0,26	0,23	E
156	10	d156s10	Also, as spiders get bigger they become more obvious to predators and have more difficulty building their webs.	Tie, ako pavúky získa väèiu oni stanú sa viac zrejmé, dravce a budú ma väèie akosti budovanie ich rebrá.	Èim je pavúk väèí, tým je nápadnejí pre dravce a tým majú pavúky väèie akosti pri spletaní svojich pavuèín.	Èim sú pavúky väèie, tým sú nápadnejie pre predátorov a ove¾a aie splietajú pavuèiny.	1	1	1	1	0,857	0,15	0	0	0	0,929	1	1	1	0,786	0,36	0,05	0	0	-0,071	0	0	0	-0,071	0,21	0,05	0	0	E
156	11	d156s11	So we dont need to worry about being overrun with giant spiders any time soon.	Take nemusíme obáva, e prekroèenie s obrími pavúkmi v doh¾adnej dobe.	Take sa nemusíme obáva, e nás v doh¾adnej dobe zamoria obrie pavúky.	Vôbec sa preto nemusíme bá, e nás v najbliej dobe zamoria obrovské pavúky.	0,692	0,846	0,846	0,846	0,692	0,3	0	0	0	0,385	0,385	0,385	0,385	0,308	0,61	0,25	0,09	0	-0,307	-0,461	-0,461	-0,461	-0,384	0,31	0,25	0,09	0	E
156	12	d156s12	Is there anything good about that spider in the corner of my room?	Je nieèo, èo dobre o tom pavúk v rohu mojej izby?	Je nieèo, èo je dobré na tom pavúkovi v rohu mojej izby?	Je nieèo dobré na tom pavúku v rohu mojej izby?	0,4	0,4	0,4	0,4	0,4	0,63	0,4	0,22	0,12	0,3	0,3	0,3	0,3	0,2	0,83	0,54	0,3	0,11	-0,1	-0,1	-0,1	-0,1	-0,2	0,2	0,14	0,08	-0,01	E
156	13	d156s13	There are many advantages to having spiders around, and very few disadvantages!	Existuje mnoho výhod s pavúkmi okolo, a len ve¾mi málo nevýhody!	Existuje mnoho výhod ma doma pavúka, a len ve¾mi málo nevýhod!	ivot v blízkosti pavúkov nám prináa ve¾a výhod a len málo nevýhod.	0,667	0,833	0,833	0,833	0,75	0,33	0,09	0	0	0,667	0,833	0,833	0,833	0,75	0,33	0,09	0	0	0	0	0	0	0	0	0	0	0	E
156	14	d156s14	Having spiders around the home will help control pests such as flies, cockroaches and mosquitos, which leads to a cleaner healthier living environment!	S pavúky okolo domácnosti pomôe regulácii kodcov, ako sú muchy, váby a komáre, èo vedie k èistejej zdravie ivotné prostredie!	V domácnosti vám pavúky môu pomôc s reguláciou kodcov, ako sú muchy, váby a komáre, èo vedie k èistejiemu zdraviemu ivotnému prostrediu!	Pavúky Vám pomôu ma pod kontrolou kodcov ako muchy, váby èi komáre. Ma vôkol domu pavúkov vedie taktie k èistejiemu a zdraviemu ivotnému prostrediu!	0,68	0,8	0,8	0,8	0,76	0,32	0,08	0	0	0,48	0,68	0,68	0,68	0,64	0,52	0,2	0,04	0	-0,2	-0,12	-0,12	-0,12	-0,12	0,2	0,12	0,04	0	E
156	15	d156s15	This doesnt mean you have to leave every cobweb in the corner of your room, but it is best to avoid spraying lots of harmful pesticides.	To neznamená, e budete musie opusti vetky pavuèina v rohu miestnosti, ale to je najlepie, aby sa zabránilo striekanie ve¾ké mnostvo kodlivých pesticídov.	To neznamená, e sa musíte zbavi vetkých pavuèín v rohu miestnosti, ale najlepie bude, ak nebudete pouíva ve¾ké mnostvo kodlivých pesticídov.	To vak neznamená, e musíte ma pavuèiny v kadom rohu izby, ale bude lepie, ak sa vyhnete nadmernému pouívaniu pesticídov.	0,75	0,85	0,85	0,85	0,75	0,39	0,04	0	0	0,5	0,7	0,7	0,7	0,7	0,52	0,05	0	0	-0,25	-0,15	-0,15	-0,15	-0,05	0,13	0,01	0	0	E
156	16	d156s16	Many of the beneficial spiders that live in your house or garden, such as jumping spiders, dont make a web, so you wont even know that they are there working hard eating all the pests for you.	Mnohé z týchto prospených pavúky, ktoré ijú vo vaom dome alebo na záhrade, ako je Skákavkovití, nerobia webe, take nebudete ani vedie, e tam sú tvrdo pracuje jes vetky kodcu pre vás.	Mnohé z týchto prospených pavúkov, ktoré ijú vo vaom dome alebo v záhrade, ako je snovaèka Hasseltova, nesplietajú pavuèiny, take nebudete ani vedie, e u vás doma tvrdo pracujú a poierajú vetky kodcov.	Mnohé uitoèné pavúky, ktoré ijú vo vaom dome alebo záhrade, ako napríklad skákavé pavúky, si netkajú pavuèiny. A vy dokonca ani netuíte, ako pre vás ako pracujú a poierajú vetkých kodcov.	0,548	0,774	0,774	0,774	0,677	0,4	0,25	0,16	0,13	0,516	0,613	0,613	0,613	0,581	0,47	0,24	0,15	0,09	-0,032	-0,161	-0,161	-0,161	-0,096	0,07	-0,01	-0,01	-0,04	E
156	17	d156s17	Should we kill spiders?	Mali by sme zabíja pavúky?	Mali by sme zabíja pavúky?	Mali by sme preto zabíja pavúky?	0,167	0,167	0,167	0,167	0,167	0,83	0,62	0,27	0	0,167	0,167	0,167	0,167	0,167	0,83	0,62	0,27	0	0	0	0	0	0	0	0	0	0	E
156	18	d156s18	There are some species, such as redbacks and funnel webs that are of some concern and should be removed from houses.	Tam sú niektoré druhy, ako Redbacks a lievik pásov, ktoré majú urèité obavy a mali by by odstránené z domov.	Existujú isté druhy, ako napríklad pavuèiny snovaèky Hasseltovej a lievikovité pavuèiny, pred ktorými by ste sa doma mali ma na pozore a zbavi sa ich.	Existujú isté druhy, ako napríklad pavuèiny snovaèky Hasseltovej a lievikovité pavuèiny, pred ktorými by ste sa doma mali ma na pozore a zbavi sa ich.	0,76	0,88	0,88	0,88	0,84	0,24	0,04	0	0	0	0	0	0	0	1	1	1	1	-0,76	-0,88	-0,88	-0,88	-0,84	0,76	0,96	1	1	E
156	19	d156s19	If you feel you have to kill them, the best way to do this is to catch them in a small container and put them in the freezer, this avoids the use of pesticides.	Ak máte pocit, e zabi, najlepí spôsob, ako to urobi, je chyti do malého kontajnera a da ich do mraznièky, to vyhýba pouívanie pesticídov.	Ak si myslíte, e bude lepie ak ich zabijete, najlepí spôsob ako to urobi je pochyta ich do malej nádoby a zamrazi. Týmto spôsobom sa vyhnete pouitiu pesticídov.	Ak si myslíte, e bude lepie ak ich zabijete, najlepí spôsob ako to urobi je pochyta ich do malej nádoby a zamrazi. Týmto spôsobom sa vyhnete pouitiu pesticídov.	0,5	0,643	0,643	0,643	0,643	0,5	0,22	0,15	0,12	0	0	0	0	0	1	1	1	1	-0,5	-0,643	-0,643	-0,643	-0,643	0,5	0,78	0,85	0,88	E
156	20	d156s20	But keep in mind that the vast majority of spiders are beneficial to humans and can quite happily live alongside us.	Ale majte na pamäti, e drvivá väèina z pavúkov sú prospené pre èloveka a môu celkom spokojne i ved¾a nás.	Ale majte na pamäti, e drvivá väèina pavúkov sú prospené pre èloveka a môu celkom spokojne spolunaíva s vami.	No pamätajte, e väèina pavúkov je pre ¾udí uitoèná a môeme s nimi astne spolunaíva.	1	1	1	1	0,933	0,25	0	0	0	0,8	1	1	1	0,8	0,36	0,05	0	0	-0,2	0	0	0	-0,133	0,11	0,05	0	0	E
156	21	d156s21	So only kill all the spiders if you like living with cockroaches and flies.	Take len zabi vetky pavúky Ak máte radi ijú s váby a muchy.	Take pavúky zabíjajte len vtedy, ak vám nevadí. e doma budete ma muchy a vábov.	Pavúky zabíjajte len vtedy, ak vám vyhovuje spoluitie so vábmi a muchami.	0,75	0,917	0,917	0,917	0,75	0,3	0	0	0	0,667	0,667	0,667	0,667	0,583	0,46	0,35	0,3	0,25	-0,083	-0,25	-0,25	-0,25	-0,167	0,16	0,35	0,3	0,25	E
157	1	d157s1	Nahrungsmittelunverträglichkeiten:	potravinová intolerancia:	Potravinová intolerancia:	Potravinová neznáanlivos:	0,5	0,5	0,5	0,5	0,5	0,5	0	0	0	0,5	0,5	0,5	0,5	0,5	0,5	0	0	0	0	0	0	0	0	0	0	0	0	B
157	3	d157s3	Intoleranz?	Neznáanlivos?	Neznáanlivos?	Intolerancia?	1	1	1	1	0	0	0	0	0	1	1	1	1	0	0	0	0	0	0	0	0	0	0	0	0	0	0	B
157	4	d157s4	Alles Einbildung?	Vetko fantázie?	Vetko klam?	Vetko len hlúpos?	0,667	0,667	0,667	0,667	0,667	0,33	0	0	0	0,667	0,667	0,667	0,667	0,667	0,33	0	0	0	0	0	0	0	0	0	0	0	0	B
157	5	d157s5	Laktose, Gluten, Histamin:	Laktózu, lepok, histamínu:	Laktóza, lepok, histamín:	Laktóza, glutén, histamín:	1	1	1	1	0,667	0	0	0	0	0,333	0,333	0,333	0,333	0,333	0,66	0	0	0	-0,667	-0,667	-0,667	-0,667	-0,334	0,66	0	0	0	B
157	10	d157s10	Der Blick in einen Hamburger Bürokühlschrank:	Poh¾ad v Hamburgu kancelárii Chladnièka:	Poh¾ad do hamburgskej kancelárskej chladnièky:	Náh¾ad do jednej Hamburgskej mini chladnièky.	1	1	1	1	0,833	0	0	0	0	0,667	0,667	0,667	0,667	0,5	0,33	0	0	0	-0,333	-0,333	-0,333	-0,333	-0,333	0,33	0	0	0	B
157	12	d157s12	Zehn Personen, fünf verschiedene Kaffeezusätze.	Desa ¾udí, pä rôznych kávové smotany.	Desa ¾udí, pä rôznych príloh do kávy.	Desa ¾udí, pä rozlièných príloh ku káve.	0,571	0,571	0,571	0,571	0,571	0,42	0,34	0,21	0	0,429	0,429	0,429	0,429	0,429	0,57	0,33	0,2	0	-0,142	-0,142	-0,142	-0,142	-0,142	0,15	-0,01	-0,01	0	B
157	13	d157s13	Leidet die halbe Bürogemeinschaft an Laktoseintoleranz?	Trpí polovicu kancelárskych priestorov neznáanlivosou laktózy?	Trpí polovica kancelárskej spoloènosti na neznáanlivos laktózy?	Trpí polovica obyvate¾stva intoleranciou laktózy?	0,8	0,8	0,8	0,8	0,8	0,33	0	0	0	0,8	0,8	0,8	0,8	0,6	0,42	0,16	0	0	0	0	0	0	-0,2	0,09	0,16	0	0	B
157	15	d157s15	Eine Kollegin findet Milch eklig, der Kollege will sich insgesamt gesünder ernähren, und zwei Kolleginnen vermuten, dass sie Milch nicht vertragen.	Kolega nájdených mlieko nechutí, môj kolega chce jes celkovo zdravie a dvaja kolegovia naznaèujú, e neznáajú mlieko.	Jednému kolegovi mlieko nechutí, druhý kolega chce jes celkovo zdravie a dvaja kolegovia sa domnievajú, e neznáajú mlieko.	Jednej kolegyni nechutí mlieko, druhý kolega sa chce zas zdravie stravova, a dvaja ïalí kolegovia sa domnievajú, e mlieko nedokáu strávi.	0,524	0,714	0,714	0,714	0,667	0,52	0,05	0	0	0,333	0,571	0,571	0,571	0,524	0,61	0,25	0,1	0,05	-0,191	-0,143	-0,143	-0,143	-0,143	0,09	0,2	0,1	0,05	B
157	17	d157s17	Das passt zu dem, was die Ernährungswissenschaftlerin Imke Reese beobachtet:	To sa hodí k tomu, èo pozorova výivu Imke Reese:	To sa týka toho, èo pozorovala odborníèka na výivu Imke Reese:	To súvisí s tým, èo skúma jedna odborníèka v stravovaní.	0,8	0,9	0,9	0,9	0,9	0,2	0	0	0	0,8	0,9	0,9	0,9	0,8	0,27	0	0	0	0	0	0	0	-0,1	0,07	0	0	0	B
157	19	d157s19	"Viele Menschen werten Symptome, die sie haben, sehr schnell als pathologisch."	"Mnoho ¾udí hodnotí symptómy, ktoré majú ve¾mi rýchlo za patologické."	"Mnoho ¾udí povaujú symptómy, ktoré majú ako ve¾mi rýchlo patologické."	"Mnohí ¾udia povaujú príznaky, ktoré majú za ve¾mi rýchlo patologické."	0,4	0,6	0,6	0,6	0,5	0,6	0,22	0	0	0,4	0,4	0,4	0,4	0,3	0,6	0,33	0,12	0	0	-0,2	-0,2	-0,2	-0,2	0	0,11	0,12	0	B
157	20	d157s20	Doch auch wenn viele Menschen ohne gesicherte Diagnose auf bestimmte Lebensmittel verzichten, möchte sie die Symptome der Menschen nicht als leicht hysterische Modekrankheit abtun.	Ale aj keï mnoho ¾udí vzda niektorých potravín, bez toho aby potvrdenou diagnózou, to by nemal by zamietnutý ako ¾ahko hysterický móde choroba príznaky ¾udí.	Ale aj keï sa mnoho ¾udí vzdá niektorých potravín, bez toho aby mali potvrdenú diagnózu, nechce tieto príznaky ¾udí hodnoti ako mierne hystericky módnu chorobu.	Aj keï ve¾a ¾udí sa zrieka urèitých potravín bez potvrdenej diagnózy, nechcú povaova tieto príznaky za ¾ahkú hysterickú módnu chorobu.	0,95	1	1	1	0,8	0,28	0,08	0	0	0,8	0,9	0,9	0,9	0,8	0,42	0,12	0	0	-0,15	-0,1	-0,1	-0,1	0	0,14	0,04	0	0	B
157	21	d157s21	"Viele, die glauben, dass sie krank sind, haben ja auch etwas."	"Mnohí z tých, ktorí veria, e sú chorí, tak nieèo."	"Mnohí z tých, ktorí veria, e sú chorí, chorí aj skutoène sú."	"Ve¾a ¾udí, ktorí veria, e sú chorí, aj trochu chorí sú.	0,455	0,636	0,636	0,636	0,545	0,45	0,4	0,34	0,25	0,455	0,636	0,636	0,636	0,545	0,66	0,45	0,3	0,22	0	0	0	0	0	0,21	0,05	-0,04	-0,03	B
157	22	d157s22	Manchmal sei es aber schlicht ein falsches Ernährungsverhalten, das sich mithilfe eines Ernährungsprotokolls aufdecken ließe.	Niekedy je to ale jednoducho zlé stravovacie návyky, ktoré by mohli by odkryté pomocou stravy protokolu.	Niekedy ale ide o jednoducho zlé stravovacie návyky, ktoré by mohli by odhalené pomocou stravacieho protokolu.	Niekedy by vak mohlo ís práve o nesprávne stravovanie, ktoré sa dá doloi prostredníctvom stravovacieho protokolu.	0,75	0,875	0,875	0,875	0,875	0,25	0	0	0	0,688	0,875	0,875	0,875	0,875	0,31	0	0	0	-0,062	0	0	0	0	0,06	0	0	0	B
157	24	d157s24	An Nahrungsmittelunverträglichkeiten leiden nach eigener Einschätzung mehr als 20 Prozent der Bevölkerung in Industrieländern.	Na potravinovej intolerancie trpí svojou vlastnou odhad, viac ako 20 percent populácie v priemyselne vyspelých krajinách.	Na potravinovú intoleranciu trpí pod¾a jednotlivých odhadov, viac ako 20 percent populácie v priemyselne vyspelých krajinách.	Potravinovou neznáanlivosou trpí pod¾a niektorých odhadov a viac ako 20 percent obyvate¾ov ijúcich v priemyselných krajinách.	0,563	0,688	0,688	0,688	0,625	0,43	0,2	0,14	0,07	0,438	0,563	0,563	0,563	0,5	0,56	0,26	0,14	0,07	-0,125	-0,125	-0,125	-0,125	-0,125	0,13	0,06	0	0	B
157	25	d157s25	Nicht nur auf den Milchzucker Laktose, sondern auch auf Weizen und das in vielen Getreidearten enthaltene Klebereiweiß Gluten oder auf Fruchtzucker reagieren Menschen mit Bauchschmerzen, Blähungen oder Durchfall - oder auch mit heftigen Hautreaktionen, wenn sie Rotwein trinken, Nüsse oder Fisch essen.	reagujú nielen na mlieèny cukor laktózu, ale aj na penicu a prítomný v mnohých obilninách lepku lepok alebo fruktózy ¾uïom s bolesou brucha, nadúvanie alebo hnaèky - alebo závané koné reakcie pri pitie èerveného vína, jes orechy alebo ryby.	Nielen mlieèny cukor - laktóza, ale aj penica a v mnohých obilninách prítomný lepok alebo fruktóza vyvolávajú ¾uïom boles brucha, nadúvanie alebo hnaèky - alebo závané koné reakcie spôsobuje aj pitie èerveného vína, jedenie orechov alebo rýb.	Nejde vak len o neznáanlivos na mlieèny cukor - laktózu, ale aj na peniènú múku a lepok - glutén, ktorý obsahujú viaceré druhy obilnín.	1	1	1	1	0,667	0,25	0,13	0,08	0,02	1	1	1	1	0,708	0,26	0,08	0,02	0	0	0	0	0	0,041	0,01	-0,05	-0,06	-0,02	B
158	1	d158s1	Snapchat goes public at $29bn and makes co-founders tech billionaires	Snapchat je sprístupnený verejnosti na $ 29 mld a robí spoluzakladatelia tech miliardárov	Snapchat je sprístupnený verejnosti za $ 29 mld a spravil spoluzakladatelia tech miliardárov	Snapchat iiel/vstúpil do verejnej draby za 29 miliárd dolárov a spravil zo spoluzakladate¾ov tech miliardárov	0,667	0,667	0,667	0,667	0,667	0,33	0,07	0	0	0,533	0,6	0,6	0,6	0,6	0,46	0,14	0	0	-0,134	-0,067	-0,067	-0,067	-0,067	0,13	0,07	0	0	C
158	2	d158s2	Snap Inc, the company behind disappearing messaging app Snapchat, went public on Thursday at price that values the loss-making tech company at $29bn and catapulted its twentysomething co-founders into the top tier of tech billionaires.	Snap Inc, spoloènos za miznúce aplikácie messaging snapchat, iiel verejnos vo tvrtok za cenu, ktorá si cení stratové tech spoloènos na $ 29 mld a katapultoval svoje twentysomething spoluzakladatelia do hornej vrstve tech miliardárov.	Snap Inc, spoloènos, ktorá vytvorila aplikácu s miznúcimi správami Snapchat, iiel na verejnos vo tvrtok za cenu $ 29 mld a katapultoval svojich 20 spoluzakladate¾ov do hornej vrstvy tech miliardárov.	Snap Inc,, teda spoloènos, ktorá vytvorila Snapchat, aplikáciu s miznúcimi správami, ila/vstúpila vo tvrtok do verejnej draby za cenu 29 miliárd dolárov. Zároveò tak táto stratová technologická spoloènos katapultovala svojich pribline 20 spoluzakladate¾ov medzi najbohatích tech miliardárov.	0,622	0,811	0,811	0,811	0,757	0,43	0,11	0	0	0,432	0,622	0,622	0,622	0,595	0,54	0,25	0,05	0	-0,19	-0,189	-0,189	-0,189	-0,162	0,11	0,14	0,05	0	C
158	3	d158s3	Shortly after Snap co-founders Evan Spiegel and Bobby Murphy rang the opening bell on the New York Stock Exchange, the companys share price rose 41% from its guide price of $17 a share to an opening price of $24.	Krátko potom, èo Snap spoluzakladatelia Evan Spiegel a Bobby Murphy zazvonil na otvorenie zvon na New York Stock Exchange, cena akcií spoloènosti vzrástol o 41% zo svojho vodiaceho cenu $ 17 za akciu na otvárací cene 24 $.	Krátko potom, èo Snap spoluzakladatelia Evan Spiegel a Bobby Murphy voli na New York Stock Exchange, cena akcií spoloènosti vzrástli o 41% zo svojej základnej ceny $ 17 za akciu na otváraciu cenu 24 $.	Krátko potom, èo spoluzakladatelia Snapu, Evan Spiegel a Bobby Murphy, uviedli/predstavili spoloènos na Newyorskej burze, cena akcií vzrástla o 41% z pôvodných 17 dolárov za akciu na otváraciu cenu 24 dolárov za akciu.	0,485	0,697	0,697	0,697	0,545	0,55	0,27	0,13	0,05	0,364	0,576	0,576	0,576	0,485	0,6	0,38	0,24	0,15	-0,121	-0,121	-0,121	-0,121	-0,06	0,05	0,11	0,11	0,1	C
158	5	d158s5	The move gave a measure of comfort to investors who are expecting Snapchats sale to push a new generation of successful tech firms, including Uber and Airbnb, to list publicly.	Tento krok dal mieru komfortu pre investorov, ktorí oèakávajú snapchat svoje predaja, aby sa zasadila novú generáciu úspených technologických firiem, vrátane Uber a Airbnb, zoznam verejne.	Tento krok dal mieru komfortu pre investorov, ktorí oèakávajú, e predaj snapchatu umoní novej generácii úspených technologických firiem, vrátane Uber a Airbnb, aby ili do verejnej ponuky.	Tento krok dal/poskytol urèitú mieru komfortu investorom, ktorí oèakávajú, e predaj Snapchatu pomôe novej generácii úspených technologických firiem, vrátane Uber a Airbnb, zverejni sa/zvidite¾ni sa.	0,48	0,6	0,6	0,6	0,56	0,53	0,36	0,2	0,17	0,36	0,4	0,4	0,4	0,36	0,66	0,53	0,4	0,33	-0,12	-0,2	-0,2	-0,2	-0,2	0,13	0,17	0,2	0,16	C
158	6	d158s6	Snaps initial public offering (IPO) potentially creates a serious rival for Facebook, which has come to dominate social media and online advertising and has shown clear signs that it regards Snapchat as a potential threat.	IPO Snap je (IPO) potenciálne vytvára vány súper pre Facebook, ktorý dnes dominuje sociálne médiá a online inzercie a ukázali jasné známky, e ide o snapchat ako potenciálny hrozba.	Pôbodná verejná ponaka na Snap potenciálne vytvára váneho súpera pre Facebook, ktorý dnes dominuje sociálnym médiám a online inzercii a ukázali jasné známky, e ide o snapchat ako potenciálny hrozba.	Pôvodná verejná ponuka Snapu potenciálne vytvára váneho súpera pre Facebook, ktorý dnes dominuje v oblasti sociálnych médií a online inzercie a taktie ukázala jasné známky toho, e povauje Snapchat ako/za potenciálnu hrozba.	0,5	0,531	0,531	0,531	0,5	0,5	0,29	0,16	0,1	0,438	0,5	0,5	0,5	0,469	0,56	0,32	0,23	0,2	-0,062	-0,031	-0,031	-0,031	-0,031	0,06	0,03	0,07	0,1	C
158	14	d158s14	The sale of Snap, which Spiegel describes as a camera company, is the largest since Chinese e-commerce company Alibabas initial public offering in 2014.	Predaj Snap, ktorý Spiegel opisuje ako "spoloènos kamery", je najväèí od èínskej e-commerce firmy Alibaba na burzu v roku 2014.	Predaj Snapu, ktorý Spiegel opisuje ako "spoloènos kamery", je najväèí od uvedenia èínskej e-commerce firmy Alibaba na burzu v roku 2014.	Predaj Snapu, ktorý Spiegel opisuje ako "kamerovú spoloènos", je najväèí obchod od uvedenia/predstavenia èínskej spoloènosti Alibaba na burzu/burze v roku 2014.	0,286	0,381	0,381	0,381	0,381	0,71	0,35	0,15	0,05	0,238	0,333	0,333	0,333	0,333	0,76	0,45	0,26	0,16	-0,048	-0,048	-0,048	-0,048	-0,048	0,05	0,1	0,11	0,11	C
159	1	d159s1	Minnesota Vikings' new glass-plated stadium becomes 'death trap' for birds.	Minnesota Vikings "novým sklo-á tadión sa stáva" death trap "pre vtáky.	Nový sklenený tadión Minnesota Vikings sa stáva smrtiacou pascou pre vtáky.	Nový presklený tadión tímu Minnesota Vikings je smrtonosnou pascou pre vtáctvo.	0,636	0,909	0,909	0,909	0,818	0,36	0,1	0	0	0,455	0,545	0,545	0,545	0,545	0,54	0,2	0	0	-0,181	-0,364	-0,364	-0,364	-0,273	0,18	0,1	0	0	E
159	2	d159s2	The US Bank Stadium in Minneapolis, which opened last June and cost more than $1bn of mostly taxpayer money, is beautiful, large, glassy â and deadly to birds.	Banka Stadium US v Minneapolis, ktoré bolo otvorené vlani v júni a stá viac ako 1 miliardu $ väèinou peòazí daòových poplatníkov, je krásny, ve¾ký, sklený â  "a smrtiace pre vtáky.	US Bank Stadium v Minneapolise, ktorý bol otvorený vlani v júni a stál viac ako 1 miliardu dolárov, viac-menej z peòazí daòových poplatníkov, je krásny, ve¾ký, sklenený, a smrtiace pre vtáky.	V júni minulého roku bol v Minneapolise postavený US Bank Stadium. Stál nieèo cez miliardu dolárov, z èoho väèinu poskytli daòoví poplatníci, a je krásny, majestátny, celý presklený... a smrtiaci pre vtáky.	0,625	0,875	0,875	0,875	0,813	0,37	0,09	0	0	0,438	0,813	0,813	0,813	0,688	0,56	0,22	0,03	0	-0,187	-0,062	-0,062	-0,062	-0,125	0,19	0,13	0,03	0	E
159	3	d159s3	A new report from a trio of conservation groups reveals that â for wildlife, at least â vast swathes of the new home of the Minnesota Vikings are indistinguishable from the sky and birds are being killed by flying straight into the stadiumâs 200,000 sq ft of gleaming, clear glass.	Nová správa z trojice ochranných skupín ukazuje, e â  "pre divokú zver, aspoò â " obrovské pruhy nového domov Minnesota Vikings sú na nerozoznanie od neba a vtáky sú zabíjaní tým, e letí priamo do stadiumâ   s 200.000 tvorcových stôp iariace, èíre sklo.	Nová správa z trojice ochranných skupín ukazuje, e - aspoò pre zver - sú obrovské pruhy nového domova Minnesota Vikings na nerozoznanie od neba a vtáky sú zabíjané tým, e letia priamo do tadiónu z 200.000 tvorcovými stopami iariaceho, èíreho skla.	Tri ochranárske skupiny v novej výskumnej správe poukazujú na roz¾ahlé sklenené plochy pokrývajúce takmer 200000 m2 na novom domove Minnesotských Vikingov, ktoré sú pre vtáctvo nerozoznate¾né od odráajúcej sa oblohy, a pri priamom náraze do nich vtáky èasto zomierajú.	0,974	1	1	1	0,897	0,17	0	0	0	0,846	1	1	1	0,923	0,19	0	0	0	-0,128	0	0	0	0,026	0,02	0	0	0	E
159	4	d159s4	As CityPages, a local Twin Cities newspaper, put it: âoCreatures crash into it like something out of an Alfred Hitchcock movie.â	Ako CityPages, miestne Twin Cities noviny, da to: â  oCreatures zráke do neho ako nieèo z Alfreda Hitchcocka movie.â 	Ako vravia CityPages, miestne Twin Cities noviny: "Naráky vtákov do neho sú ako nieèo z filmu Alfreda Hitchcocka."	"Je to ako z Hitchcocka - vtáky vlietajú strmhlav priamo do stien budovy," píe sa v CityPages, miestnych novinách regiónu Twin Cities.	0,636	1	1	1	0,864	0,4	0,04	0	0	0,682	0,955	0,955	0,955	0,864	0,36	0,04	0	0	0,046	-0,045	-0,045	-0,045	0	-0,04	0	0	0	E
159	5	d159s5	Over an 11-week period in the autumn, bird enthusiasts undertook regular circuits of the stadium, and discovered 60 dead birds, and another 14 stunned from flying into the glass.	Po dobu 11 týdòov na jeseò, nadenci vták podnikol pravidelné obvody tadióne, a objavil 60 màtvych vtákov a ïalích 14 ohúrený z lietania do pohára.	Po dobu 11 týdòov na jeseò vtákoví nadenci podnikli pravidelné obhliadky tadiónu, a objavili 60 màtvych vtákov, a ïalích 14 omráèených z lietania do skla.	Na jeseò podnikali ochranári pravidelné obhliadky okolo tadióna, kedy poèas 11-týdòového obdobia nali 60 màtvych jedincov a ïalích 14 nehybných, omráèených po náraze do skla.	0,6	0,8	0,8	0,8	0,72	0,44	0,16	0,04	0	0,48	0,72	0,72	0,72	0,6	0,56	0,25	0,04	0	-0,12	-0,08	-0,08	-0,08	-0,12	0,12	0,09	0	0	E
159	6	d159s6	The report said that would project to at least 360 deaths over a three-year period, but that number âosignificantly underestimates true mortality at the stadium complex, because it does not include birds removed by maintenance staff, security guards, and scavengers.â	V správe uviedol, e by sa premietnu do najmenej 360 màtvych po dobu troch rokov, ale toto èíslo â  osignificantly podhodnocuje skutoènú úmrtnos na tadióne komplex, pretoe nezahàòa vtáky odobraté udriavacie personál, bezpeènostnej stráe a scavengers.â 	V správe uviedli, e sa to premietne do najmenej 360 màtvych vtákov po dobu troch rokov, ale toto èíslo znaène podhodnocuje skutoènú úmrtnos na tadióne, pretoe nezahàòa vtáky odstránené udriavacím personálom, bezpeènostnou stráou a návtevníkmi.	Pod¾a týchto nálezov kontatujú minimálne 360 màtvych vtákov za tri roky, no podotýkajú, e toto èíslo nie je úplne presné - neráta toti s telami vtákov, ktoré mohli by medzi èasom odstránené personálom tadiónu, èlenmi bezpeènostnej sluby èi upratovaèmi.	0,846	1	1	1	0,897	0,15	0,05	0	0	0,769	0,949	0,949	0,949	0,846	0,2	0,07	0,02	0	-0,077	-0,051	-0,051	-0,051	-0,051	0,05	0,02	0,02	0	E
159	7	d159s7	In 2014, the Audubon Society predicted that the stadiumâs distinctive clear glass would prove to be a âodeath trapâ? for Minnesotaâs local and migratory birds.	V roku 2014 sa Audubon Society predpovedal, e stadiumâ   s výraznou z èíreho skla by dokázal by â  odeath Trapa  za Minnesotaâ   s miestnou a sahovavých vtákov.	V roku 2014 Audubon Society predpovedala, e tadión s výrazne èírym sklom bude smrtiacou pascou pre Minnesottských miestnych a sahovavých vtákov.	Prírodovedecká spoloènos Audubon Society u v roku 2014 predpovedala, e osobité sklenené steny tadiónu v Minnesote budú znamena smr pre miestne, ako aj sahovavé vtáctvo.	1	1	1	1	0,92	0,18	0,09	0,03	0	0,64	0,84	0,84	0,84	0,8	0,32	0,16	0,04	0	-0,36	-0,16	-0,16	-0,16	-0,12	0,14	0,07	0,01	0	E
159	8	d159s8	The society pushed authorities to introduce changes so the birds could distinguish between the stadium and the sky. âoWe know the people of Minnesota do not want their money killing birds,â? the society said.	Spoloènos tlaèil orgány zavies zmeny, aby vtáky mohli rozliova medzi tadióne a na oblohe. â  oWe vedia ¾udia z Minnesoty nechcú svoje peniaze usmrcovania vtákov, â  spoloènos povedal.	Spoloènos tlaèila na orgány aby zaviedli zmeny, aby vtáky mohli rozliova medzi tadiónom a oblohou."Vieme, e ¾udia z Minnesoty nechcú svojimi peniazmi usmrcova vtákov," povedala spoloènos.	Spoloènos naliehala na prísluné orgány, aby schválili zmeny pomáhajúce vtáctvu rozoznáva medzi tadiónom a oblohou. "Vieme, e obyvatelia Minnesoty nechcú, aby ich peniaze zabíjali vtáky," vravia.	0,692	1	1	1	0,808	0,4	0,03	0	0	0,5	0,654	0,654	0,654	0,654	0,53	0,16	0,04	0	-0,192	-0,346	-0,346	-0,346	-0,154	0,13	0,13	0,04	0	E
159	9	d159s9	But the Minnesota Sports Facilities Authority, which owns the stadium, declined to take any steps, such as installing glass with a visible pattern, as happened at the Javits Center in Manhattan.	Ale Minnesota portové areály Authority, ktorá je vlastníkom tadióna, odmietol prija vetky opatrenia, ako je intalácia skla s vidite¾ným vzorom, ako sa to stalo v Javits Center na Manhattane.	Ale Minnesotské portové Areály, ktoré sú vlastníkom tadióna, odmietli prija vetky opatrenia, ako je intalácia skla s vidite¾ným vzorom, ako sa to stalo v Javits Center v Manhattane.	Majite¾ tadiónu vak odmietol podniknú akéko¾vek kroky k zlepeniu situácie. Takýmto krokom by mohlo by napríklad pouitie skla s jasne vidite¾ným vzorom, podobne ako v Manhattanskom Javits Center,	0,714	0,893	0,893	0,893	0,75	0,34	0,1	0	0	0,714	0,893	0,893	0,893	0,75	0,35	0,11	0	0	0	0	0	0	0	0,01	0,01	0	0	E
159	10	d159s10	The Javits changes quickly led a 90% decrease in bird collisions.	Javits sa mení rýchlo viedol k poklesu o 90% v vtáèích kolízií.	Javitské zmeny rýchlo viedli k poklesu vtáèích kolízií o 90%.	kde takéto zmeny zníili nárazy vtákov o 90%.	1	1	1	1	0,875	0,16	0,09	0	0	0,875	1	1	1	0,625	0,3	0,11	0	0	-0,125	0	0	0	-0,25	0,14	0,02	0	0	E
159	11	d159s11	Jim Sharpsteen, a volunteer who helped to conduct the stadium study, told CityPages: âoWe knew that the glass would be highly confusing to the birds.	Jim Sharpsteen, dobrovo¾ník, ktorý pomohol vykona túdiu tadióne, povedal CityPages: â  oWe vedel, e sklo by bolo ve¾mi mätúce pre vtáky.	Jim Sharpsteen, dobrovo¾ník, ktorý pomohol vykona túdiu tadiónu, povedal CityPages: "Vedeli sme, e sklo by bolo ve¾mi mätúce pre vtáky.	"Vedeli sme, e sklo bude pre vtáky ve¾mi mätúce," vraví pre magazín CityPages Jim Sharpsteen, jeden z asistujúcich dobrovo¾níkov.	0,632	1	1	1	0,737	0,4	0,19	0	0	0,421	1	1	1	0,684	0,55	0,31	0,11	0,05	-0,211	0	0	0	-0,053	0,15	0,12	0,11	0,05	E
159	12	d159s12	They see a reflection of a blue sky in the glass, they think itâs a blue sky.	Vidí odraz modrou oblohou v skle, si myslí, e ita   sa modrá obloha.	Vidia odraz modrej oblohy v skle a myslia si, e to je modrá obloha.	"Vidia v skle odraz modrej oblohy a myslia si, e je ozajstná.	0,833	1	1	1	0,833	0,33	0,07	0	0	0,25	0,583	0,583	0,583	0,5	0,78	0,46	0,25	0,09	-0,583	-0,417	-0,417	-0,417	-0,333	0,45	0,39	0,25	0,09	E
159	13	d159s13	They see reflections of trees, they think they can land in those reflections of trees.	Vidí odrazy stromov, si myslí, e môe pristá v tých odrazy stromov.	Vidia odrazy stromov a myslia si, e môu pristá v tých odrazoch stromov.	Vidia odrazy stromov a myslia si,e v nich môu pristá.	0,8	0,9	0,9	0,9	0,7	0,5	0,18	0	0	0,5	0,7	0,7	0,7	0,4	0,69	0,41	0,27	0,2	-0,3	-0,2	-0,2	-0,2	-0,3	0,19	0,23	0,27	0,2	E
159	14	d159s14	This confirmed what we already believed would be bad.â	Táto skutoènos potvrdzuje to, èo u sme verili by bad.â 	Táto skutoènos potvrdzuje to, èo u sme verili e bude zlé.	Ná výskum len potvrdzuje to, pred èím sme dopredu varovali," vysvet¾uje.	0,727	0,818	0,818	0,818	0,727	0,27	0,1	0	0	0,727	0,818	0,818	0,818	0,727	0,27	0,1	0	0	0	0	0	0	0	0	0	0	0	E
159	15	d159s15	Sharpsteen said: âoWe want them to either replace the glass with a less reflective glass or put a coating on the glass that would make it more bird friendly.	Sharpsteen povedal: â  oWe chcie, aby buï nahradi sklo s menej reflexného skla alebo da povlaku na skle, e by s väèou vták priate¾ský.	Sharpsteen povedal: "Chceme, aby buï nahradili sklo menej reflexným sklom alebo dali na sklo vrstvu priate¾skú k vtákom.	"iadame výmenu vetkých sklenených plôch za plochy s menej reflexným sklom, alebo nasadenie peciálnej vrstvy, ktorá by bola ku vtáctvu oh¾aduplnejia.	1	1	1	1	0,857	0,2	0,04	0	0	0,81	0,81	0,81	0,81	0,762	0,19	0,15	0,1	0,05	-0,19	-0,19	-0,19	-0,19	-0,095	-0,01	0,11	0,1	0,05	E
159	16	d159s16	I think the more realistic would be to apply coating to the outside of the glass.â	Myslím, e realistickejie bude aplikova povlak na vonkajej strane glass.â 	Myslím, e realistickejie bude aplikova vrstvu na vonkajiu stranu skla.	Reálnejia sa mi vak zdá tá druhá monos."	1	1	1	1	1	0	0	0	0	1	1	1	1	1	0	0	0	0	0	0	0	0	0	0	0	0	0	E
159	17	d159s17	Another study is being commissioned, but that wonât be finished until 2019.	Ïalie túdie je práve uvádzaný do prevádzky, ale to wona   t by dokonèený do roku 2019.	Ïalia túdia je práve uvádzaná do prevádzky, ale tá bude dokonèená a v roku 2019.	Aktuálne prebieha ïalia túdia, ktorá vak prinesie výsledky a v roku 2019.	1	1	1	1	0,833	0,11	0,05	0	0	0,75	0,917	0,917	0,917	0,583	0,4	0,28	0,15	0,08	-0,25	-0,083	-0,083	-0,083	-0,25	0,29	0,23	0,15	0,08	E
159	18	d159s18	Failure to act will âoestablish US Bank Stadium as the top bird-killing building in the Twin Cities,â? the report said.	Neèinnos bude banka tadión  oestablish USA ako najlepí vtáka zabíjanie budovy v mestách dvojèaa, â  píe sa v správe.	Neèinnos urobí z US Bank Stadium "najlepiu budovu na zabíjanie vtákov v Twin Cities," píe sa v správe.	Výskumy vravia, e pokia¾ sa nepodniknú vhodné opatrenia, US Bank Stadium sa pre vtáctvo stane najsmrte¾nejou budovou v celom Twin Cities regióne.	0,864	1	1	1	0,909	0,13	0	0	0	0,636	0,864	0,864	0,864	0,727	0,36	0,14	0,05	0	-0,228	-0,136	-0,136	-0,136	-0,182	0,23	0,14	0,05	0	E
160	1	d160s1	Snaps revenues last year were just a fraction of Facebooks $27.6bn.	Výnosy Snap vlani boli len zlomkom Facebook je $ 27.6bn.	Výnosy Snapu vlani boli len zlomkom výnosov Facebooku, ktorý zarobil $ 27.6bn.	Snap zarobil minulý rok len zlomok z 27,6 miliardového výnosu Facebooku.	0,818	0,909	0,909	0,909	0,818	0,18	0	0	0	0,818	1	1	1	0,818	0,25	0	0	0	0	0,091	0,091	0,091	0	0,07	0	0	0	C
160	2	d160s2	Nor, unlike its far larger rival, is it profitable.	Rovnako tak, na rozdiel od jeho ove¾a väèí súper, je to výhodné.	Rovnako tak ako jeho ove¾a väèí súper, je ziskový.	I keï sa zárobok nedá porovna so zárobkami protivníkov, stále je výnosný.	0,917	1	1	1	0,917	0,08	0	0	0	0,917	0,917	0,917	0,917	0,833	0,08	0	0	0	0	-0,083	-0,083	-0,083	-0,084	0	0	0	0	C
160	3	d160s3	But Sir Martin Sorrell, chief executive of WPP, the worlds largest advertising company, called Snapchat very important and said:	Ale Sir Martin Sorrell, generálny riadite¾ WPP, najväèej svetovej reklamná spoloènos, s názvom snapchat "ve¾mi dôleité" a povedal:	Ale Sir Martin Sorrell, generálny riadite¾ WPP, najväèej svetovej reklamnej spoloènosti, nazval snapchat "ve¾mi dôleitým" a povedal:	Martin Sorrell, generálny riadite¾ WPP, najväèej svetovej reklamnej spoloènosti, nazval Snapchat "ve¾mi dôleitým" a povedal:	0,467	0,467	0,467	0,467	0,4	0,61	0,47	0,31	0,26	0,133	0,133	0,133	0,133	0,067	0,88	0,87	0,86	0,85	-0,334	-0,334	-0,334	-0,334	-0,333	0,27	0,4	0,55	0,59	C
160	4	d160s4	I think its a defining moment in that it could well be the third force against Google and Facebook.	"Myslím, e je urèujúci okamih v tom, e by pokojne mohol by tretia sila" proti spoloènosti Google a Facebook.	"Myslím, e je urèujúci okamih v tom, e by pokojne mohol by tretia sila" za spoloènosami Google a Facebook.	"Myslím si, e ide rozhodujúci okamih, v ktorom sa Snapchat môe sta treou ve¾mocou" hneï Googlom a Facebookom.	0,778	0,833	0,833	0,833	0,778	0,31	0,05	0	0	0,778	0,833	0,833	0,833	0,778	0,31	0,05	0	0	0	0	0	0	0	0	0	0	0	C
160	5	d160s5	Sign up to the new-look Media Briefing: bigger, better, brighter	Zaregistrujte sa na novom vzh¾ade Media Briefing: väèie, lepie, jasnejie	Zaregistrujte sa na Media Briefing s novým vzh¾adom: je väèí, lepí, jasnejí	Zaregistrujte sa na vynovený Media Brífing: väèí, lepí, jasnejí.	0,667	0,667	0,667	0,667	0,667	0,4	0,22	0,12	0	0,667	0,778	0,778	0,778	0,444	0,5	0,27	0,1	0	0	0,111	0,111	0,111	-0,223	0,1	0,05	-0,02	0	C
160	6	d160s6	Read more	Èítaj viac	Èítajte viac	Èítajte viac	0,5	0,5	0,5	0,5	0	0,5	0	0	0	0	0	0	0	0	1	1	0	0	-0,5	-0,5	-0,5	-0,5	0	0,5	1	0	0	C
160	7	d160s7	The stock market conditions are good, theres cash available on the sidelines so the market will welcome an offering like this, said Josef Schuster, founder of IPOX Schuster, the index provider.	"Akciový trh podmienky sú dobré, je tu hotovos k dispozícii na ved¾ajiu ko¾aj, take na trhu uvítajú ponuku, ako je tento," povedal Josef Schuster, zakladate¾ IPOX Schuster, poskytovate¾a indexu.	"Podmienky na akciovom trhu sú dobré, je tu hotovos k dispozícii pomimo, take na trhu uvítajú ponuku, ako je táto," povedal Josef Schuster, zakladate¾ IPOX Schuster, poskytovate¾a indexu.	"Podmienky akciového trhu sú dobré, k dispozícii je hotovos pomimo, take trh takúto ponuku uvíta," povedal Josef Schuster, zakladate¾ poskytovate¾a indexov IPOX Schuster.	0,478	0,826	0,826	0,826	0,609	0,65	0,21	0,07	0,03	0,435	0,739	0,739	0,739	0,565	0,71	0,29	0,11	0,04	-0,043	-0,087	-0,087	-0,087	-0,044	0,06	0,08	0,04	0,01	C
160	8	d160s8	Investors are optimistic about the companys revenue growth, so while theres some uncertainty, they still want this stock in their portfolio.	"Investori sú optimistickí oh¾adom rastu trieb spoloènosti, take aj keï je tu urèitá neistota, ale napriek tomu chcú túto populáciu vo svojom portfóliu."	"Investori sú optimistickí oh¾adom rastu trieb spoloènosti, take aj keï je tu urèitá neistota, ale napriek tomu chcú túto poloku vo svojom portfóliu."	"Investori sú optimistickí vïaka rastu trieb spoloènosti, take zatia¾ èo je tu urèitá neistota, aj napriek tomu chcú poloku vo svojom portfóliu."	0,227	0,273	0,273	0,273	0,273	0,78	0,54	0,33	0,1	0,182	0,227	0,227	0,227	0,227	0,82	0,59	0,38	0,15	-0,045	-0,046	-0,046	-0,046	-0,046	0,04	0,05	0,05	0,05	C
160	9	d160s9	But others expressed wariness.	Ale iní vyjadrili nedôveru.	Ale iní vyjadrili nedôveru.	Iní zasa vyjadrili nedôveru.	0,25	0,5	0,5	0,5	0,25	0,75	0,33	0	0	0,25	0,5	0,5	0,5	0,25	0,75	0,33	0	0	0	0	0	0	0	0	0	0	0	C
160	10	d160s10	While the companys optimism for its potential growth makes sense given the trajectory of previous social media darlings, theres reason for caution, said Jessica Liu at Forrester Research.	"Kým optimizmus spoloènosti pre jej potenciálneho rastu dáva zmysel vzh¾adom k trajektórii predolých sociálnych médií miláèikov, e je dôvod k opatrnosti," povedala Jessica Liu spoloènosti Forrester Research.	"Kým optimizmus spoloènosti pre jej potenciálny rast dáva zmysel vzh¾adom k trajektórii predolých sociálnych médií, je dôvod k opatrnosti," povedala Jessica Liu na Forrester Research.	"I keï optimistický prístup spoloènosti k jej potenciálnemu rastu je opodstatnený vïaka mnostvu predolých miláèikov sociálnych médií, stále sa nájde dôvod k opatrnosti," povedala Jessica Liu z firmy Forrester Research.	0,433	0,567	0,567	0,567	0,533	0,6	0,24	0,14	0,11	0,5	0,6	0,6	0,6	0,567	0,5	0,24	0,14	0,11	0,067	0,033	0,033	0,033	0,034	-0,1	0	0	0	C
160	11	d160s11	First, Facebooks success is an anomaly.	"Po prvé, úspech Facebooku je anomália.	"Po prvé, úspech Facebooku je anomália.	"Po prvé, úspech Facebooku je nezrovnate¾ný.	0,167	0,167	0,167	0,167	0,167	0,83	0,8	0,75	0,66	0,167	0,167	0,167	0,167	0,167	0,83	0,8	0,75	0,66	0	0	0	0	0	0	0	0	0	C
160	12	d160s12	Second, while Snapchat has a grasp on mobile video, its TV-like revenue pursuit is new and untested.	Po druhé, zatia¾ èo snapchat má pochopenie pre mobilné video, je to TV-like príjmy prenasledovanie je nová a nevyskúané.	Po druhé, zatia¾ èo snapchat sa venuje mobilnému videu, je to práve aplikácia podobná TV, ktorá je nová a nevyskúaná.	Po druhé, zatia¾ èo Snapchat nie je iadnym nováèikom v oblasti mobilného videa, funkcia podobná televízii, ktorá má dopomôc k vyím výnosom je nová a nevyskúaná.	0,615	0,692	0,692	0,692	0,692	0,38	0,24	0,17	0,09	0,538	0,577	0,577	0,577	0,577	0,46	0,28	0,21	0,13	-0,077	-0,115	-0,115	-0,115	-0,115	0,08	0,04	0,04	0,04	C
160	13	d160s13	Snapchat has much room for improvement in the areas of user growth and delivering data and measurement to advertisers in order to live up to its high expectations.	Snapchat má ve¾a priestoru na zlepenie v oblasti rastu uívate¾ov a doruèovanie dát a merania pre inzerentov, aby il a do jeho vysoké oèakávania. "	Snapchat má ve¾a priestoru na zlepenie v oblasti rastu uívate¾ov, doruèovania dát a merania pre inzerentov, aby splnili jeho vysoké oèakávania."	Snapchat má ve¾a priestoru na zlepenie v oblasti rastu poètu uívate¾ov doruèovania dát a sluieb pre inzerentov, aby tak splnil svoje vysoké oèakávania."	0,304	0,348	0,348	0,348	0,348	0,75	0,52	0,36	0,28	0,217	0,217	0,217	0,217	0,217	0,78	0,63	0,48	0,35	-0,087	-0,131	-0,131	-0,131	-0,131	0,03	0,11	0,12	0,07	C
161	1	d161s1	Google is suing Uber for allegedly stealing the technology behind its self-driving cars.	Google aluje Uber pre údajnú kráde technológie za svojimi samoøiditelným automobilom.	Google aluje Uber kvôli údajnej krádei technológie ich autonómnych áut.	Google aluje Uber, ktorý im údajne ukradol technológiu autonómnych áut.	0,9	0,9	0,9	0,9	0,9	0,18	0,1	0	0	0,6	0,6	0,6	0,6	0,6	0,4	0,22	0	0	-0,3	-0,3	-0,3	-0,3	-0,3	0,22	0,12	0	0	B
161	2	d161s2	The search giant, which has been working on driverless vehicles since 2009, has filed a lawsuit claiming Uber stole trade secrets and is using them in its autonomous cars.	Vyh¾adávací gigant, ktorý pracuje na vozidlách bez vodièa od roku 2009, podal alobu vyhlasova Uber ukradol obchodné tajomstvo a ich pouitie vo svojich autonómnych vozidiel.	Vyh¾adávací gigant, ktorý pracuje na vozidlách bez vodièa od roku 2009, podal alobu na Uber pre kráde ich obchodného tajomstva a jeho pouitie vo svojich autonómnych vozidlách.	Vyh¾adávací gigant, ktorý pracuje na projekte áut bez vodièa u od roku 2009, podal alobu na Uber pre kráde obchodného tajomstva a jeho pouitie v ich autonómnych autách.	0,357	0,429	0,429	0,429	0,429	0,6	0,33	0,23	0,16	0,179	0,25	0,25	0,25	0,25	0,82	0,63	0,5	0,4	-0,178	-0,179	-0,179	-0,179	-0,179	0,22	0,3	0,27	0,24	B
161	3	d161s3	If the Google lawsuit is successful, Uber could be blocked from using the technology powering its self-driving cars, which are currently being trialled in Arizona.	V prípade, e súd Google je úspený, Uber mohlo by blokované pomocou technológie napájania jeho self-riadi vozidlá, ktoré sú v súèasnej dobe vyskúané v Arizone.	V prípade, e Google súdny spor vyhrá, Uberu bude zakázané pouíva technológiu nabíjania ich autonómnych áut, ktoré v súèasnej dobe testujú v Arizone.	Ak Google súdny spor vyhrá, Uber u nebude môc pouíva technológiu nabíjania ich autonómnych áut, ktorú práve testujú v Arizone.	1	1	1	1	0,85	0,24	0,04	0	0	0,5	0,55	0,55	0,55	0,4	0,65	0,45	0,33	0,2	-0,5	-0,45	-0,45	-0,45	-0,45	0,41	0,41	0,33	0,2	B
161	4	d161s4	The brains behind Uber's autonomous car fleet come from Otto, a self-driving truck startup founded by former Google employees, which Uber bought for $680 million (L543m) last year.	Mozgom Uber autonómnym vozového parku pochádzajú z Otto, uvedenie do prevádzky kamiónu self-hnacie zaloili bývalí zamestnanci spoloènosti Google, ktorý minulý rok Uber kúpil za 680 miliónov $ (L 543 m).	S nápadom autonómneho vozidla Uberu priiel Otto, startupová spoloènos zaoberajúca sa vývojom systémov samoriadiacich kamiónov. Spoloènos zaloili bývalí zamestnanci Google, ktorí minulý rok odkúpili Uber za viac ako 640 miliónov eur.	Za nápadom autonómneho vozidla Uberu stojí startupová spoloènos Otto, zaoberajúca sa vývojom systémov samoriadiacich kamiónov. Spoloènos zaloili bývalí zamestnanci Google, ktorí minulý rok kúpili Uber za viac ako 640 miliónov eur.	0,645	0,806	0,806	0,806	0,742	0,35	0,1	0,03	0	0,065	0,161	0,161	0,161	0,129	0,9	0,76	0,65	0,57	-0,58	-0,645	-0,645	-0,645	-0,613	0,55	0,66	0,62	0,57	B
161	5	d161s5	Google is claiming that before leaving Otto's founders stole designs for its proprietary technology.	Google tvrdí, e pred opustením Ottove zakladatelia ukradla plány na jeho patentovanej technológie.	Google tvrdí, e zakladatelia Otta ukradli ich koncepty ete pred odchodom z firmy.	Google tvrdí, e zakladatelia starupu Otto ukradli ich koncepty pre ich vlastné technológie.	0,615	0,692	0,692	0,692	0,692	0,38	0,16	0,09	0	0,385	0,538	0,538	0,538	0,538	0,53	0,41	0,27	0,1	-0,23	-0,154	-0,154	-0,154	-0,154	0,15	0,25	0,18	0,1	B
161	6	d161s6	"We're taking legal action against Otto and its parent company Uber for misappropriating Waymo trade secrets and infringing our patents," said Waymo, the driverless car division of Google's parent Alphabet.	"Berieme právne kroky proti Otto a jej materská spoloènos Uber za zneuitie Waymo obchodné tajomstvo a poruuje nae patenty," povedal Waymo sa riadiaceho vozòa divízia spoloènosti Google rodièia abecedy.	"Podnikli sme právne kroky proti spoloènosti Otto a jej materskej spoloènosti Uber za zneuitie obchodného tajomstva Waymo a poruenie náho patentu," povedal Waymo, spoloènos zo skupiny Alphabet patriaca Google, ktorá sa zaoberá vývojom autonómnych áut.	Podnikli sme právne kroky proti spoloènosti Otto a ich materskej spoloènosti Uber vo veci spreneverenia obchodných tajomstiev Waymo a poruenia naich patentov, vyhlásila Waymo, spoloènos zo skupiny Alphabet patriaca Google, ktorá sa zaoberá vývojom autonómnych áut.	0,611	0,75	0,75	0,75	0,722	0,36	0,08	0,02	0	0,306	0,306	0,306	0,306	0,278	0,69	0,6	0,5	0,42	-0,305	-0,444	-0,444	-0,444	-0,444	0,33	0,52	0,48	0,42	B
161	7	d161s7	"Our parent company Alphabet has long worked with Uber in many areas and we didn't make this decision lightly.	"Naa materská spoloènos Abeceda dlhodobo spolupracuje s Uber v mnohých oblastiach a nemali toto rozhodnutie bra na ¾ahkú váhu.	"Naa materská spoloènos Abeceda dlhodobo spolupracuje s Uberom v mnohých oblastiach, a preto to bolo aké rozhodnutie.	Naa rodièovská spoloènos Alphabet u dlhodobo spolupracuje s Uberom v mnohých oblastiach, a preto to bolo aké rozhodnutie.	0,667	0,722	0,722	0,722	0,611	0,36	0,16	0,05	0	0,278	0,278	0,278	0,278	0,222	0,72	0,64	0,62	0,6	-0,389	-0,444	-0,444	-0,444	-0,389	0,36	0,48	0,57	0,6	B
161	8	d161s8	"However, given the overwhelming facts that our technology has been stolen, we have no choice but to defend our investment and development of this unique technology."	"Vzh¾adom na to, e prevaná skutoènosti, e naa technológia bola odcudzená, nemáme inú monos, ne sa bráni nau investícií a rozvoja tejto jedineènej technológie."	"Vzh¾adom na to, e naa technológia bola ukradnutá, nemáme inú monos, len bráni nau investíciu a rozvoj tejto jedineènej technológie."	Avak vzha¾adom na to, e nau technológiu ukradli musíme bráni nae investícia a vývoj tejto jedineènej technológie.	0,941	1	1	1	0,588	0,37	0,13	0,04	0	0,706	0,824	0,824	0,824	0,588	0,4	0,15	0,05	0	-0,235	-0,176	-0,176	-0,176	0	0,03	0,02	0,01	0	B
161	9	d161s9	Google alleges Otto's founder Anthony Levandowski, a former Google employee, downloaded reams of sensitive information before his departure and used it to develop his own version.	Google tvrdí, Ottov zakladate¾ Anthony Levandowski, bývalý zamestnanec Google, stiahnu kvantá citlivých informácií pred jeho odchodom a pouíval to, aby rozvíja svoju vlastnú verziu.	Google tvrdí, e zakladate¾ Otta Anthony Levandowski, bývalý zamestnanec Google, pred svojím odchodom stiahol kvantá citlivých informácií, aby rozvíjal svoju vlastnú verziu.	Pod¾a Google zakladate¾ Otto a bývalý zamestnanec Google Anthony Levandowski pred svojím odchodom stiahol mnostvo dokumentov obsahujúcich tajné informácie a pouil ich na vývoj vlastnej verzie projektu.	0,593	0,852	0,852	0,852	0,741	0,37	0,11	0,04	0	0,593	0,815	0,815	0,815	0,741	0,4	0,23	0,12	0,04	0	-0,037	-0,037	-0,037	0	0,03	0,12	0,08	0,04	B
161	10	d161s10	"We found that six weeks before his resignation this former employee, Anthony Levandowski, downloaded over 14,000 highly confidential and proprietary design files for Waymo's various hardware systems," Google said.	"Zistili sme, e es týdòov pred jeho rezignáciu tento bývalý zamestnanec, Anthony Levandowski, stiahnutý u viac ako 14.000 vysoko dôverných a proprietárnych súborov návrhu z h¾adiska rôznych hardvérových systémov Waymo," uviedol Google.	"Zistili sme, e es týdòov pred jeho rezignáciou tento bývalý zamestnanec, Anthony Levandowski, stiahol z poèítaèa viac ako 14 000 vysoko dôverných súborov s návrhmi dizajnu zo systému Waymo," uviedol Google.	Zistili sme, e es týdòov pred rezignáciou bývalý zamestnanec, Anthony Levandowski, stiahol do svojho notebooku viac ako 14 000 dôverných dokumentov, ako aj dizajnových súborov zo systému spoloènosti Waymo, tvrdí Google.	0,548	0,677	0,677	0,677	0,581	0,43	0,25	0,16	0,1	0,323	0,484	0,484	0,484	0,452	0,64	0,4	0,27	0,17	-0,225	-0,193	-0,193	-0,193	-0,129	0,21	0,15	0,11	0,07	B
161	11	d161s11	"He downloaded 9.7GB of Waymo's highly confidential files and trade secrets, including blueprints, design files and testing documentation."	"On stiahnu 9,7GB vysoko dôverných súborov Waymo a obchodného tajomstva, vrátane plánov, dizajn súbory a dokumentáciou testu."	"Stiahol 9,7GB vysoko dôverných súborov Waymo a obchodné tajomstvo, vrátane plánov, dizajnových súborov a testovacej dokumentácie."	Stiahol 9,7 gigabajtov ve¾mi dôverných súborov a obchodných tajomstiev vrátane plánov, dizajnových súborov a testovacej dokumentácie.	0,625	0,688	0,688	0,688	0,625	0,35	0,12	0	0	0,438	0,5	0,5	0,5	0,438	0,56	0,4	0,28	0,23	-0,187	-0,188	-0,188	-0,188	-0,187	0,21	0,28	0,28	0,23	B
161	12	d161s12	Google claims other former employees who left to join Otto took further documents.	Google tvrdí, ïalí bývalých zamestnancov, ktorí odili pripoji Otto vzal ïalie dokumenty.	Google tvrdí, ïalí bývalí zamestnanci, ktorí zaèali pracova pre Otto vzali ïalie dokumenty.	Google tvrdí, e ïalie dokumenty ukradli aj iní bývalí zamestnanci Waymo, ktorí v súèasnosti pracujú v spoloènosti Otto.	0,667	0,833	0,833	0,833	0,833	0,33	0,12	0	0	0,556	0,778	0,778	0,778	0,722	0,44	0,18	0	0	-0,111	-0,055	-0,055	-0,055	-0,111	0,11	0,06	0	0	B
161	13	d161s13	Otto was founded in January 2016 and had sold to Uber within six months.	Otto bola zaloená v januári 2016 a bola predaná Uber do iestich mesiacov.	Spoloènos Otto bola zaloená v januári 2016 a bola predaná Uberu do iestich mesiacov.	Starup Otto zaloili v januári 2016 a Uber ho kúpil v priebehu iestich mesiacov.	0,357	0,571	0,571	0,571	0,5	0,57	0,3	0,16	0,09	0,429	0,571	0,571	0,571	0,5	0,5	0,3	0,16	0,09	0,072	0	0	0	0	-0,07	0	0	0	B
161	14	d161s14	The ride-hailing company began testing its fleet of self-driving cars less than four months after the acquisition in December last year.	Idúci ohlasovacích spoloènos zaèala testova svoju flotilu samoøiditelným vozidiel menej ako tyri mesiace po akvizícii v decembri minulého roka.	Sprostredkovacia taxi sluba zaèala testova flotilu autonómnych vozidiel v decembri minulého roka, menej ako tyri mesiace po kúpe spoloènosti.	Sprostredkovacia taxi sluba zaèala testova flotilu autonómnych vozidiel v decembri minulého roka, menej ako tyri mesiace po kúpe spoloènosti.	0,368	0,737	0,737	0,737	0,526	0,63	0,38	0,23	0,12	0	0	0	0	0	1	1	1	1	-0,368	-0,737	-0,737	-0,737	-0,526	0,37	0,62	0,77	0,88	B
161	15	d161s15	Google said it was made aware of the possible copying when one of its suppliers mistakenly attached machine drawings of Uber's technology in an email.	Google uviedlo, e bola informovaná o monom kopírovanie, keï jeden z jej dodávate¾ov chybne pripojené výkresy strojné technológie Uber v e-mailu.	Google uviedla, e bola informovaná o monosti kopírovania, keï jeden z ich dodávate¾ov náhodou priloil v emaili nákresy vozidiel technológie Uberu.	Google sa vyjadril, e vedel o monosti kopírovania ich súborov, pretoe jeden z ich dodávate¾ov omylom priloil k mailu nákresy vozidiel technológie Uberu.	0,696	0,783	0,783	0,783	0,783	0,3	0,04	0	0	0,348	0,435	0,435	0,435	0,435	0,6	0,36	0,24	0,1	-0,348	-0,348	-0,348	-0,348	-0,348	0,3	0,32	0,24	0,1	B
161	16	d161s16	"Its design bore a striking resemblance to Waymo's unique LiDAR design," Google said.	"Jeho dizajn niesol nápadnú podobnos k unikátnej kontrukcii LIDAR Waymo," uviedol Google.	"Jeho dizajn sa mimoriadne podobal unikátnemu dizajnu LIDAR spoloènosti Waymo," uviedol Google.	Návrhy sa mimoriadne podobali na jedineèný LiDAR dizajn spoloènosti Waymo, povedal Google.	0,769	0,923	0,923	0,923	0,846	0,23	0	0	0	0,462	0,615	0,615	0,615	0,538	0,53	0,16	0	0	-0,307	-0,308	-0,308	-0,308	-0,308	0,3	0,16	0	0	B
161	17	d161s17	Uber said:	Uber povedal:	Uber povedal:	Uber vyhlásil:	0,5	0,5	0,5	0,5	0,5	0,5	0	0	0	0,5	0,5	0,5	0,5	0,5	0,5	0	0	0	0	0	0	0	0	0	0	0	0	B
161	18	d161s18	"We take the allegations made against Otto and Uber employees seriously and we will review this matter carefully."	"Berieme tvrdenia uvedené proti Otto a Uber zamestnancom váne a budeme túto záleitos starostlivo skontrolova."	alobu proti zamestnancom spoloèností Otto a Uber berieme váne a prípad dôkladne preetríme.	alobu proti zamestnancom spoloèností Otto a Uber berieme váne a prípad dôkladne preetríme.	0,538	0,769	0,769	0,769	0,615	0,53	0,21	0,07	0	0	0	0	0	0	1	1	1	1	-0,538	-0,769	-0,769	-0,769	-0,615	0,47	0,79	0,93	1	B
161	18	d161s18	"We take the allegations made against Otto and Uber employees seriously and we will review this matter carefully."	"Berieme tvrdenia uvedené proti Otto a Uber zamestnancom váne a budeme túto záleitos starostlivo skontrolova."	alobu proti zamestnancom spoloèností Otto a Uber berieme váne a prípad dôkladne preetríme.	alobu proti zamestnancom spoloèností Otto a Uber berieme váne a prípad dôkladne preetríme.	0,538	0,769	0,769	0,769	0,615	0,53	0,21	0,07	0	0	0	0	0	0	1	1	1	1	-0,538	-0,769	-0,769	-0,769	-0,615	0,47	0,79	0,93	1	B
162	1	d162s1	Community-based brands and personal engagement	znaèky komunitné a osobné angaovanos	Komunitné znaèky a osobná angaovanos.	Komunitné znaèky a zapájanie uívate¾ov	0,4	0,8	0,8	0,8	0,6	0,6	0	0	0	0,4	0,4	0,4	0,4	0,4	0,6	0,5	0,33	0	0	-0,4	-0,4	-0,4	-0,2	0	0,5	0,33	0	E
162	2	d162s2	Andrew Shapiro of Airbnb and Julia Hoffmann of Etsy offered aÂ peek into the world of these âplatform brandsâo at last yearâs Brand New Conference in New York.	Andrew Shapiro z Airbnb a Julia Hoffmann z Etsy ponúkol AA nahliadnu do sveta týchto â  platform Brands  o koneène year   s zbrusu nový konferencii v New Yorku.	Andrew Shapiro z Airbnb a Julia Hoffmann z Etsy nám ponúkli nahliadnutie do sveta týchto "platformových znaèiek" na minuloroènej "Brand New" konferencii v New Yorku.	Minulý rok sme na konferencii Brand New Conference v New Yorku mali monos nahliadnu do sveta tzv. platformových znaèiek. Okrem iných tu prednáali aj Andrew Shapiro z Airbnb a Julia Hoffmann z portálu Etsy.	0,5	0,912	0,912	0,912	0,647	0,47	0,33	0,25	0,16	0,412	0,882	0,882	0,882	0,559	0,58	0,36	0,22	0,16	-0,088	-0,03	-0,03	-0,03	-0,088	0,11	0,03	-0,03	0	E
162	3	d162s3	Both are community-based brands with ultra-strong ties to their users.	Obaja sú komunitné znaèky s ultra-silnými väzbami na svojich uívate¾ov.	Obe sú komunitné znaèky s ultra-silnými väzbami na svojich uívate¾ov.	Obe znaèky sú zaloené na komunite, s ve¾mi silným vzahom k ich uívate¾om.	0,692	0,846	0,846	0,846	0,769	0,3	0	0	0	0,615	0,769	0,769	0,769	0,769	0,38	0	0	0	-0,077	-0,077	-0,077	-0,077	0	0,08	0	0	0	E
162	4	d162s4	This is where the two worlds of branding split.	To je miesto, kde dva svety rozdelenie znaèky.	A toto je miesto, kde sa dva svety znaèiek rozchádzajú.	Ich stratégia vak nie je rovnaká vo vetkých smeroch.	0,889	1	1	1	0,889	0,11	0	0	0	1	1	1	1	0,889	0,1	0	0	0	0,111	0	0	0	0	-0,01	0	0	0	E
162	5	d162s5	While one gives you aÂ set of rules, guidelines and restrictions, the other offers you aÂ personal relationship with the brand.	Zatia¾ èo jedna vám dáva aa súborom pravidiel, pokynov a obmedzenia, druhá ponúka aa osobný vzah k znaèke.	Zatia¾ èo jedna vám dáva súbor pravidiel, pokynov a obmedzení, druhá ponúka osobný vzah k znaèke.	Jedna zo sluieb má stanovené jasné pravidlá, zásady a obmedzenia, zatia¾ èo druhá vám ponúka osobný vzah so znaèkou.	0,474	0,789	0,789	0,789	0,737	0,52	0,16	0	0	0,526	0,737	0,737	0,737	0,684	0,47	0,16	0,06	0	0,052	-0,052	-0,052	-0,052	-0,053	-0,05	0	0,06	0	E
162	6	d162s6	The pioneering companies that are driving the paradigm shift in the way we work and live are also in the forefront of the change in branding and corporate identity.	Priekopnícke firmy, ktoré sú hnacou posun v spôsobe, akým budeme pracova a i, sú tie na èele zmien v brandingu a corporate identity.	Priekopnícke firmy, ktoré sú hnacou silou posunu v spôsobe, akým budeme pracova a i, sú tie na èele zmien v brandingu a corporate identity.	Okrem toho, e Airbnb a Etsy zásadne menia spôsob, akým ijeme a pracujeme, sú tie priekopníkmi v zmenách v brandingu a firemnej identite.	0,609	0,739	0,739	0,739	0,696	0,39	0,13	0,04	0	0,652	0,739	0,739	0,739	0,696	0,37	0,13	0,04	0	0,043	0	0	0	0	-0,02	0	0	0	E
162	7	d162s7	IÂ donât think i tis aÂ coincidence that these shifts correlate to the rise of the freelance workforce, where one is in control of oneâs own life and work balance, maintaining oneâs autonomy and independence while realizing oneâs creative potential.	IA dona   t myslím, e tote AA náhoda, e tieto posuny korelujú s vzostupom na vo¾nej nohe pracovných síl, z ktorých jeden je pod kontrolou Rokujeme   s vlastnou ivotné a pracovné rovnováhy pri zachovaní Rokujeme   s samostatnos a nezávislos, zatia¾ èo si uvedomil, jednáte   s tvorivý potenciál.	Nemyslím si, e je náhoda, e tieto posuny korelujú s vzostupom pracovnej sily na vo¾nej nohe, kde má èlovek pod kontrolou vlastnú ivotnú a pracovnú rovnováhu a zachováva si samostatnos a nezávislos, zatia¾ èo vyuíva svoj tvorivý potenciál.	Nie náhodu s nástupom týchto zmien vzrastá poèet freelancerov, teda ¾udí pracovne na vo¾nej nohe, ktorí sa sami rozhodujú ko¾ko a ako pracujú, udriavajú si vlastnú nezávislos a samostatnos, zatia¾ èo naplno vyuívajú svoj kreatívny potenciál.	1	1	1	1	0,806	0,27	0,05	0,01	0	0,667	0,833	0,833	0,833	0,722	0,42	0,08	0,02	0	-0,333	-0,167	-0,167	-0,167	-0,084	0,15	0,03	0,01	0	E
162	8	d162s8	Personal engagement is what makes these new brands so successfull and attractive, especially for aÂ younger audience that tends to value experiences more than material goods.	Osobnú angaovanos je to, èo robí tieto nové znaèky tak úspená a atraktívna, najmä pre AA mladie publikum, ktoré má tendenciu sa cení skúsenosti viac ako hmotných statkov.	Osobná angaovanos je to, èo robí tieto nové znaèky tak úspené a atraktívne, najmä pre mladie publikum, ktoré má tendenciu oceni skúsenosti viac ako hmotné statky.	Nové spoloènosti a znaèky vyuívajúce osobný, ¾udský prístup k uívate¾om sú úspenejie a atraktívnejie hlavne pre mladých ¾udí, ktorí viac vyh¾adávajú záitky ako produkty.	0,875	1	1	1	0,875	0,21	0	0	0	0,792	1	1	1	0,875	0,23	0	0	0	-0,083	0	0	0	0	0,02	0	0	0	E
162	9	d162s9	These brands donât give you aÂ strict vessel to fill; they give you aÂ pottery shop where you can mould your own vessel.	Tieto znaèky dona   t dáme AA prísne nádobu naplni; oni vám AA keramiky obchod, kde si môete pretváranie svoju vlastnú loï.	Tieto znaèky vám nedávajú prísnu nádobu na naplnenie; oni vám dajú obchod s keramikou, kde si môete vytvori svoju vlastnú nádobu.	Tieto znaèky namiesto hotovej nádoby na naplnenie dávajú priestor a nástroje na vytvarovanie svojej vlastnej.	1	1	1	1	0,933	0,08	0,04	0	0	1	1	1	1	0,867	0,19	0,1	0	0	0	0	0	0	-0,066	0,11	0,06	0	0	E
162	10	d162s10	Airbnbâs new mark went through aÂ round of public ridicule and harassment, but the company stood behind it.	Airbnb   s novou znaèkou prela AA bicykli verejnému výsmechu a obaovania, ale spoloènos stála za ním.	Airbnb si s novou znaèkou prela verejným výsmechom a obaovaním, ale spoloènos stála za òou.	Nový znak Airbnb sa stretol s obrovskou kritikou a zosmieòovaním zo strany verejnosti, no spoloènos si za ním aj tak stála.	0,667	0,857	0,857	0,857	0,762	0,33	0,05	0	0	0,667	0,81	0,81	0,81	0,81	0,33	0	0	0	0	-0,047	-0,047	-0,047	0,048	0	-0,05	0	0	E
162	11	d162s11	This perseverance turned aÂ simple mark into aÂ symbol of hospitality and personal involvement.	Táto vytrvalos otoèil AA jednoduchú znaèku do AA symbol pohostinnosti a osobné angaovanos.	Táto vytrvalos otoèila jednoduchú znaèku na symbol pohostinnosti a osobnej angaovanosti.	Práve táto vytrvalos a neústupnos vytvorila z obyèajného znaku symbol pohostinnosti a ¾udského prístupu.	0,571	0,643	0,643	0,643	0,643	0,35	0,23	0,08	0	0,571	0,643	0,643	0,643	0,643	0,35	0,23	0,08	0	0	0	0	0	0	0	0	0	0	E
162	12	d162s12	While safety-area boxes may have protected the logo from interference, they may have created a âdo not touchâo environment and attitude that would prevent the audience from truly connecting with the brand and adopting it as its own.	Kým bezpeènostná plocha boxy môu by chránené logo pred ruením, môu vytvorili â  zdo nie je Touch  o prostredia a postoj, ktorý by zabránil divákov zo skutoène pripoji so znaèkou a jeho prijatie za vlastné.	Kým ohranièená bezpeènostná plocha by mohla chráni logo pred naruením, mohla by vytvori aj prostredie evokujúce nápis "Nedotýka sa," a postoj, ktorý by zabránil divákom sa skutoène spoji so znaèkou a prija ju za vlastnú.	Rozhodli sa pre jednoduché logo bez striktného ohranièenia, ktoré by ho síce ochránilo pred väèími zásahmi, no tie by mohlo pôsobi menej prístupne, a nevytváralo by akúsi domácu atmosféru, práve vïaka ktorej ¾udia èasom logo prijali, a osvojili si ho.	0,8	0,975	0,975	0,975	0,95	0,12	0	0	0	0,775	0,95	0,95	0,95	0,9	0,22	0	0	0	-0,025	-0,025	-0,025	-0,025	-0,05	0,1	0	0	0	E
162	13	d162s13	What Google started in aÂ controlled environment, Airbnb took to another level and let the people run with it.	Èo Google zaèal v AA kontrolovanom prostredí, Airbnb vzal na inú úroveò a necha ¾udí beh s ním.	Èo Google zaèal v kontrolovanom prostredí, Airbnb vzal na inú úroveò a necha ¾udí to rozbehnú.	Airbnb si takpovediac poièalo tento "experiment" od Googlu, a rozbehlo sa s ním medzi ¾udí.	0,867	1	1	1	0,867	0,27	0,05	0	0	0,867	1	1	1	0,933	0,18	0	0	0	0	0	0	0	0,066	-0,09	-0,05	0	0	E
162	14	d162s14	What seems to be working really well is aÂ combination of aÂ great product, aÂ simple but memorable logo (and yes, aÂ freaked-out public can help your new look go viral) and aÂ loose identity system and set of practical tools that let the consumers tailor the brand voice to their own needs and wishes.	Èo sa zdá, e pracuje naozaj dobre, je aa kombinácia aa skvelý produkt, AA jednoduché, ale pamätné logom (a áno, AA vadí out verejnos môe pomôc vá nový vzh¾ad ís vírusovej) a aa vo¾ný systém identity a sadu praktických nástrojov, ktoré im umoòovali spotrebitelia prispôsobi znaèku hlas vlastných potrieb a prianí.	Èo sa zdá, e pracuje naozaj dobre, je kombinácia skvelého produktu, jednoduchého, ale zapamätate¾ného loga (a áno, vystraená verejnos môe pomôc vámu novému vzh¾adu sta sa virálnym), vo¾ného systému identity a sady praktických nástrojov, ktoré umonia spotrebite¾om prispôsobi si znaèku pod¾a vlastných potrieb a prianí.	Vyzerá to teda tak, e recept na úspech je zaloený na trojkombinácii: skvelý produkt; jednoduché, no zapamätate¾né logo (znepokojená verejnos nie je na kodu u len kvôli virálnosti); a vo¾ný systém identity, ktorý uívate¾om umoní prispôsobi si vyuívanie znaèky pod¾a svojich potrieb a elaní.	0,864	0,955	0,955	0,955	0,795	0,27	0,06	0,02	0	0,773	0,864	0,864	0,864	0,795	0,24	0,04	0	0	-0,091	-0,091	-0,091	-0,091	0	-0,03	-0,02	-0,02	0	E
162	15	d162s15	This egagement translates into an extremely fast and powerful brand bond that only aÂ handful of traditional brands have acheived over aÂ much longer period of time and at much higher cost.	Tento egagement sa premieta do extrémne rýchle a úèinné znaèky puto, e len aa hàstka tradièných znaèiek majú, ktoré bolo dosiahnuté v priebehu AA ove¾a dlhie èasové obdobie a za ove¾a vyiu cenu.	Táto angaovanos sa premieta do extrémne rýchleho a úèinného puta znaèky, ktoré má len hàstka tradièných znaèiek, a ktoré dosiahli v priebehu ove¾a dlhieho èasového obdobia a za ove¾a vyiu cenu.	Zapájanie uívate¾a do kreatívneho procesu je to, z èoho vzniká extrémne rýchle a silné puto medzi znaèkou a uívate¾om. Toto sa v rámci tradièných znaèiek podarilo len nieko¾kým, a aj to za nieko¾konásobne dlhí èas a s ove¾a väèími nákladmi.	0,625	0,85	0,85	0,85	0,8	0,34	0,07	0,02	0	0,675	0,85	0,85	0,85	0,825	0,32	0,02	0	0	0,05	0	0	0	0,025	-0,02	-0,05	-0,02	0	E
162	16	d162s16	The results of these brand expressions can sometimes feel naAve or âunprofessional,âo but they are authentic and honets, something that all brands strive for.	Výsledky týchto výrazov znaèky môu niekedy cíti naAve alebo A  unprofessional, â  o ale sú autentické a honets, nieèo, èo vetky znaèky usilova.	Výsledky týchto výrazov znaèky môu niekedy pôsobi naivne alebo neprofesionálne, ale sú autentické a úprimné, èo je nieèo, o èo sa vetky znaèky usilujú.	Takáto stratégia sa môe niekomu zda neprofesionálna alebo priam naivná, no zároveò predstavuje to, o èo sa usilujú vetky znaèky: autentickos a úprimnos.	0,913	1	1	1	0,913	0,2	0	0	0	0,696	0,957	0,957	0,957	0,826	0,33	0,08	0,04	0	-0,217	-0,043	-0,043	-0,043	-0,087	0,13	0,08	0,04	0	E
163	1	d163s1	Fears for Antarctic penguins as new bird flu strain reaches frozen continent	Obavy o antarktických tuèniakov ako nový kmeò vtáèej chrípky dosiahne zmrznutý kontinent	Obavy o antarktických tuèniakov - nový kmeò vtáèej chrípky dosiahol zmrznutý kontinent	Obavy o tuèniaky v Antarktíde, kvôli novému kmeòu vtáèej chrípky, ktorý zasiahol zamrznutý kontinent	0,714	0,714	0,714	0,714	0,714	0,28	0,07	0	0	0,714	0,714	0,714	0,714	0,714	0,28	0,07	0	0	0	0	0	0	0	0	0	0	0	A
163	2	d163s2	The discovery of a new strain of bird flu in Antarctic penguins has raised concerns the virus is reaching the frozen continent more often than previously thought, flown in by migratory birds.	Objav nového kmeòa vtáèej chrípky v antarktických tuèniakov vyvolalo obavy, e vírus dosahuje zmrznuté kontinentu èastejie, ne sa predtým myslelo, priletel sahovavé vtáky.	Objav nového kmeòa vtáèej chrípky u antarktických tuèniakov vyvolal obavy, e vírus zasahuje zmrznutý kontinent èastejie, ne sa predtým myslelo, prináaný sahovavými vtákmi.	Objav nového kmeòa vtáèej chrípky v Antarktíde priniesol obavy, e vírus, ktorý sem prenáa migrujúce vtáctvo, zasahuje zamrznutý kontinent èastejie, ne sa pôvodne myslelo.	0,458	0,625	0,625	0,625	0,542	0,54	0,39	0,27	0,14	0,417	0,583	0,583	0,583	0,5	0,58	0,39	0,27	0,14	-0,041	-0,042	-0,042	-0,042	-0,042	0,04	0	0	0	A
163	3	d163s3	Australian researchers helped uncover the new strain of avian influenza in the chinstrap penguin in 2015, finding striking similarities to a North American strain, which meant it had been introduced to Antarctica only recently.	Austrálski výskumníci pomohol odhali nový kmeò vtáèej chrípky v tuèniak èiapoèkatý v roku 2015, nájs nápadné podobnosti k severoamerickej kmeòa, èo znamenalo, e bol zavedený do Antarktídy len nedávno.	Austrálski výskumníci pomohli v roku 2015 odhali nový kmeò vtáèej chrípky u tuèniakov èiapoèkatých, a náli nápadné podobnosti so severoamerickým kmeòom, èo znamenalo, e do Antarktídy sa dostal len nedávno.	Austrálski vedci v roku 2015 pomohli odhali nový kmeò vtáèej chrípky u tuèniakov èiapoèkatých, keï objavili obrovské podobnosti so severoamerickým kmeòom, èo znamenalo, e do Antarktídy sa dostal len nedávno.	0,433	0,667	0,667	0,667	0,567	0,6	0,34	0,17	0,07	0,133	0,2	0,2	0,2	0,2	0,86	0,72	0,64	0,55	-0,3	-0,467	-0,467	-0,467	-0,367	0,26	0,38	0,47	0,48	A
163	4	d163s4	The virus was first detected in Antarctica in 2013, but the discovery of the new strain has raised a red flag to the vulnerability of penguins to avian flu and its capacity to reach Antarctica.	Tento vírus bol prvýkrát zistený v Antarktíde v roku 2013, ale objav nového kmeòa vyvolala èervenú vlajku na zranite¾nos tuèniakov na vtáèej chrípky a jej schopnos dosiahnu Antarktídy.	Tento vírus bol prvýkrát v Antarktíde zistený v roku 2013, ale objav nového kmeòa je varovným signálom pokia¾ ide o náchylnos tuèniakov voèi vtáèej chrípke a jej schopnos dosiahnu Antarktídu.	Prvýkrát bol vírus v Antarktíde zaznamenaný v roku 2013, ale odhalenie nového kmeòa je varovným signálom pokia¾ ide o náchylnos tuèniakov na vtáèiu chrípku a jej schopnos dosiahnu Antarktídu.	0,414	0,552	0,552	0,552	0,483	0,62	0,32	0,14	0,07	0,207	0,276	0,276	0,276	0,241	0,8	0,58	0,46	0,37	-0,207	-0,276	-0,276	-0,276	-0,242	0,18	0,26	0,32	0,3	A
163	5	d163s5	Associate professor Aeron Hurt, of the Melbourne-based Peter Doherty Institute for Infection and Immunity, said scientists had previously thought viruses rarely reached Antarctica.	Docent Aeron Hurt, z Melbourne-zaloené Pete Doherty Institute for Infection and Immunity, povedal vedci predtým myslelo vírusy zriedka dosiahol Antarktídy.	Docent Aeron Hurt z Pete Doherty Institute for Infection and Immunity sídliaceho v Melbourne povedal, e vedci si predtým mysleli, e vírusy dosiahnu Antarktídu len zriedka.	Docent Aeron Hurt z Intitútu Petera Dohertyho pre infekcie a imunitu, ktorý sídli v Melbourne, povedal, e vedci si v minulosti mysleli, e vírus môe dosiahnu Antarktídu len zriedka.	0,759	0,793	0,793	0,793	0,793	0,24	0,1	0,07	0,04	0,448	0,483	0,483	0,483	0,483	0,51	0,39	0,26	0,15	-0,311	-0,31	-0,31	-0,31	-0,31	0,27	0,29	0,19	0,11	A
[truncated: 2,483 more rows]
