# Supplementary material for: The role of automated evaluation techniques in online professional translator training
Source: PeerJ Comput Sci. 2021 Oct 4;7:e706. doi: 10.7717/peerj-cs.706 (PMC8507487; doi:10.7717/peerj-cs.706)
Supplement: Supplemental Information 3 [file peerj-cs-07-706-s003.zip]

Archive with 5 entries (4 files):
- source_code/
- source_code/GIU.cs
- source_code/helper.cs
- source_code/item.cs
- source_code/program.cs
