# Supplementary material for: The role of automated evaluation techniques in online professional translator training
Source: PeerJ Comput Sci. 2021 Oct 4;7:e706. doi: 10.7717/peerj-cs.706 (PMC8507487; doi:10.7717/peerj-cs.706)
Supplement: Supplemental Information 3 [file peerj-cs-07-706-s003.zip › source_code/GIU.cs]

using System;
using System.Collections.Generic;
using System.ComponentModel;
using System.Data;
using System.Drawing;
using System.Linq;
using System.Text;
using System.Threading.Tasks;
using System.Windows.Forms;


namespace maecsp
{

    public partial class GIU : Form
    {
        public List<item> items;
        char[] charsToTrim = { '"', ' ', '\'' };
        int iterator = 0;
        int bleu_from = 1;
        int bleu_to = 4;
        int[,] cder;
        int ter_count;
        int MAX_TER_COUNT = 100;
        Dictionary<string,double> terr = new Dictionary<string, double>();

        public GIU()
        {
            InitializeComponent();
            items = new List<item>();
        }

        private void button1_Click(object sender, EventArgs e)
        {
            Application.Exit();

        }

        private void button3_Click(object sender, EventArgs e)
        {
            if (openFileDialog1.ShowDialog() == DialogResult.OK)
            {
                System.IO.StreamReader sr = new
                   System.IO.StreamReader(openFileDialog1.FileName);

                string line = sr.ReadLine();
             

                while (line != null)
                {
                    string[] columns = line.Split('\t');

                    if (columns.Length>4)
                        items.Add(new item(columns[0].Trim(charsToTrim), columns[1].Trim(charsToTrim), columns[2].Trim(charsToTrim), columns[3].Trim(charsToTrim), columns[4].Trim(charsToTrim)));
                    line = sr.ReadLine();
                }

                foreach (item it in items)
                    log.AppendText(it.id_document + ";" + it.id_source_text+ ";" + it.first + ";" + it.second+";"+it.third + "\n");
                sr.Close();
            }
        }

        private void button2_Click(object sender, EventArgs e)
        {
            if (items.Count == 0)
            {
                MessageBox.Show("The sentences are not read.\nRead the formated file.", "Error");
                return;
            }

            label_WER_EVAL.Text = wer_one_row(items[iterator]).ToString("0.000");
            reference_box.Clear();
            reference_box.AppendText(items[iterator].third);
            hypothesis_box.Clear();
            hypothesis_box.AppendText(items[iterator].first);
        }

        public double wer_one_row(item it)
        {
         
            var punctuation = it.third.Where(Char.IsPunctuation).Distinct().ToArray();
            var reference = it.third.Split().Select(x => x.Trim(punctuation));

            punctuation = it.first.Where(Char.IsPunctuation).Distinct().ToArray();
            var hypothesis = it.first.Split().Select(x => x.Trim(punctuation));

            int[,] d = new int[reference.Count() + 1, hypothesis.Count() + 1];
            for (int i = 0; i <= reference.Count(); i++)
                for (int j = 0; j <= hypothesis.Count(); j++)
                    d[i, j] = 0;

            for (int i = 0; i <= reference.Count() ; i++)
                for (int j = 0; j <= hypothesis.Count(); j++)
                    if (i == 0)
                        d[0, j] = j;
                    else if (j == 0)
                        d[i, 0] = i;

            for (int i = 1; i <= reference.Count(); i++)
                for (int j = 1; j <= hypothesis.Count(); j++)
                    if (reference.ToArray()[i-1].ToLower().Equals(hypothesis.ToArray()[j-1].ToLower()) )
                        d[i, j] = d[i - 1, j - 1];
                    else
                    {
                        int substitution = d[i - 1, j - 1] + 1;
                        int insertion = d[i, j - 1] + 1;
                        int deletion = d[i - 1, j] + 1;
                        d[i, j] = Math.Min(substitution, Math.Min(insertion, deletion));
                    }

            double output= (double)d[reference.Count(), hypothesis.Count()] / (double)reference.Count();

            if (output >= 1.00) return 1.00;
            else return output;
        }

        private void button4_Click(object sender, EventArgs e)
        {
            if (items.Count == 0)
            {
                MessageBox.Show("The sentences are not read.\nRead the formated file.", "Error");
                return;
            }
            iterator++;

            label_WER_EVAL.Text = wer_one_row(items[iterator]).ToString("0.000");
            label_PER_EVAL.Text = per_one_row(items[iterator]).ToString("0.000");
            ter_count = 0;
            label_TER_EVAL.Text = (ter_one_row(items[iterator]) / 100.0).ToString("0.000");
            ter_count = 0;
            item newit = new item(items[iterator].id_document, items[iterator].id_source_text, items[iterator].first, items[iterator].third, items[iterator].second);
            label_HTER_EVAL.Text = ((double)ter_one_row(newit) / 100.0).ToString("0.000");
            label_CDER_EVAL.Text = (cder_one_row(items[iterator])).ToString("0.000");
            label_BLEU1.Text = ((double)bleu_one_row(items[iterator])[1] / 100.0).ToString("0.000");
            label_BLEU2.Text = ((double)bleu_one_row(items[iterator])[2] / 100.0).ToString("0.000");
            label_BLEU3.Text = ((double)bleu_one_row(items[iterator])[3] / 100.0).ToString("0.000");
            label_BLEU4.Text = ((double)bleu_one_row(items[iterator])[4] / 100.0).ToString("0.000");

            reference_box.Clear();
            reference_box.AppendText(items[iterator].third);
            hypothesis_box.Clear();
            hypothesis_box.AppendText(items[iterator].first);

        }

        private void button5_Click(object sender, EventArgs e)
        {
            if (items.Count == 0)
            {
                MessageBox.Show("The sentences are not read.\nRead the formated file.", "Error");
                return;
            }

            label_PER_EVAL.Text = per_one_row(items[iterator]).ToString("0.000");
            reference_box.Clear();
            reference_box.AppendText(items[iterator].third);
            hypothesis_box.Clear();
            hypothesis_box.AppendText(items[iterator].first);
        }
        public double per_one_row(item it)
        {

            var punctuation = it.third.Where(Char.IsPunctuation).Distinct().ToArray();
            var reference = it.third.Split().Select(x => x.Trim(punctuation));

            punctuation = it.first.Where(Char.IsPunctuation).Distinct().ToArray();
            var hypothesis = it.first.Split().Select(x => x.Trim(punctuation));

            int correct_words = 0;

            foreach (string word in reference)
            {
               for (int i=0;i<hypothesis.Count();i++)
                    if (word.ToLower().Equals(hypothesis.ToList()[i].ToLower()))
                    {
                        correct_words++;
                        break;
                    }
                
            }

            double output = 1.0000 -((correct_words-Math.Max(0,hypothesis.Count()-reference.Count())) / ((double)reference.Count()));

            if (output >= 1.00) return 1.00;
            else return output;
        }

        private void button6_Click(object sender, EventArgs e)
        {
            if (items.Count == 0)
            {
                MessageBox.Show("The sentences are not read.\nRead the formated file.", "Error");
                return;
            }

            System.IO.StreamWriter myStream;
            progressBar1.Minimum = 0;
            progressBar1.Maximum = items.Count();


            log.Clear();
            if (saveFileDialog1.ShowDialog() == DialogResult.OK)
            {
                if ((myStream = new System.IO.StreamWriter(saveFileDialog1.OpenFile())) != null)
                {
                    myStream.WriteLine("id\tPER\tWER\tHTER\tTER\tCDER\tBLEU_1\tBLEU_2\tBLUE_3\tBLEU_4");
                    for (int i = 1;i<items.Count();i++)
                    {
                        label_WER_EVAL.Text = wer_one_row(items[i]).ToString("0.000");
                        label_PER_EVAL.Text = per_one_row(items[i]).ToString("0.000");
                        ter_count = 0;
                        label_TER_EVAL.Text = ((double)ter_one_row(items[i]) / 100.0).ToString("0.000");//TER
                        ter_count = 0;
                        item newit = new item(items[i].id_document, items[i].id_source_text, items[i].first, items[i].third, items[i].second);
                        label_HTER_EVAL.Text = ((double)ter_one_row(newit) / 100.0).ToString("0.000");//HTER
                        label_CDER_EVAL.Text = (cder_one_row(items[i])).ToString("0.000");//CDER
                        string text = ((double)bleu_one_row(items[i])[1] / 100.0).ToString("0.000");//BLEU
                        text =text+ "\t" + ((double)bleu_one_row(items[i])[2] / 100.0).ToString("0.000");
                        text = text + "\t" + ((double)bleu_one_row(items[i])[3] / 100.0).ToString("0.000");
                        text = text + "\t" + ((double)bleu_one_row(items[i])[4] / 100.0).ToString("0.000");
                        log.AppendText(text+"\n");
                        log.Invalidate();
                        myStream.WriteLine(items[i].id_source_text + "\t" + label_PER_EVAL.Text + "\t" + label_WER_EVAL.Text + "\t" + label_HTER_EVAL.Text + "\t"+label_TER_EVAL.Text+"\t" + label_CDER_EVAL.Text+"\t" + text);
                        progressBar1.Value = i;
                        progressBar1.Invalidate();
                    }
                    myStream.Close();
                }
            }
        }

        private void button9_Click(object sender, EventArgs e)
        {
            if (items.Count == 0)
            {
                MessageBox.Show("The sentences are not read.\nRead the formated file.", "Error");
                return;
            }

            label_BLEU1.Text = ((double)bleu_one_row(items[iterator])[1]/100.0).ToString("0.000");
            label_BLEU2.Text = ((double)bleu_one_row(items[iterator])[2] / 100.0).ToString("0.000");
            label_BLEU3.Text = ((double)bleu_one_row(items[iterator])[3] / 100.0).ToString("0.000");
            label_BLEU4.Text = ((double)bleu_one_row(items[iterator])[4] / 100.0).ToString("0.000");
            reference_box.Clear();
            reference_box.AppendText(items[iterator].third);
            hypothesis_box.Clear();
            hypothesis_box.AppendText(items[iterator].first);

            
        }
        public int[] bleu_one_row(item it)
        {

            var punctuation = it.third.Where(Char.IsPunctuation).Distinct().ToArray();
            var reference = it.third.Split().Select(x => x.Trim(punctuation));

            punctuation = it.first.Where(Char.IsPunctuation).Distinct().ToArray();
            var hypothesis = it.first.Split().Select(x => x.Trim(punctuation));

            int[] res = new int[bleu_to - bleu_from + 2];
            for (int i = bleu_from; i <= bleu_to; i++)
                res[i] = 0;
            for (int lng = bleu_from; lng <= bleu_to; lng++)
            {
                for (int begn=0;begn<= hypothesis.Count()-lng;begn++)
                {
                    for (int refer=0;refer<=reference.Count()-lng;refer++)
                    {
                        if(hypothesis.ToList()[begn].ToLower().Equals(reference.ToList()[refer].ToLower()))
                        {
                            bool all_ok = true;
                            for (int j = 1; j < lng; j++)
                                if (!hypothesis.ToList()[begn + j].ToLower().Equals(reference.ToList()[refer + j].ToLower()))
                                {
                                    all_ok = false;
                                    break;
                                }
                            if (all_ok)
                            {
                                res[lng]++;
                                break;
                            }
                        }

                    }
                }
            }

            double brev_pen;
            if (reference.Count() != 0)
            {
                brev_pen = Math.Min(1.0, (double)hypothesis.Count() / (double)reference.Count());
            }
            else brev_pen = 0.0;

            for (int lng = bleu_from; lng <= bleu_to; lng++)
            {
                if (res[lng]>0)
                {
                    res[lng] = (int)((double)(res[lng] * 100) / (double)(hypothesis.Count() + 1 - lng) * brev_pen);
                }
            }

            return res;


        }

        private void button8_Click(object sender, EventArgs e)
        {
            if (items.Count == 0)
            {
                MessageBox.Show("The sentences are not read.\nRead the formated file.", "Error");
                return;
            }

            label_CDER_EVAL.Text = (cder_one_row(items[iterator])).ToString("0.000");
            reference_box.Clear();
            reference_box.AppendText(items[iterator].third);
            hypothesis_box.Clear();
            hypothesis_box.AppendText(items[iterator].first);
        }

        public double cder_one_row(item it)
        {

            var punctuation = it.third.Where(Char.IsPunctuation).Distinct().ToArray();
            var reference = it.third.Split().Select(x => x.Trim(punctuation));

            punctuation = it.first.Where(Char.IsPunctuation).Distinct().ToArray();
            var hypothesis = it.first.Split().Select(x => x.Trim(punctuation));

            string[] ref_array = reference.ToArray();
            Array.Resize(ref ref_array, ref_array.Length + 1);
            ref_array[ref_array.Length - 1] = ".";

            string[] hypo_array = hypothesis.ToArray();
            Array.Resize(ref hypo_array, hypo_array.Length + 1);
            hypo_array[hypo_array.Length - 1] = ".";

            cder=new int[hypo_array.Length+1, ref_array.Length+1];

            for (int i = 0; i <= hypo_array.Count(); i++)
                for (int j = 0; j <= ref_array.Count(); j++)
                    cder[i, j] = -1;

            cder_back(hypo_array, ref_array, 0, 0, 0, false);

            if ((cder[hypo_array.Length-1, ref_array.Length-1] / (double)reference.Count()) > 1.0)
                return 1.0;
            else return (cder[hypo_array.Length-1, ref_array.Length-1] / (double)reference.Count());
        }

        public bool cder_back(string[] hypo, string[]refer, int x, int y, int diffclt, bool row_movement)
        {
            if ((cder[x,y]!=-1) && (cder[x,y]<=diffclt)) return false;

            cder[x, y] = diffclt;

            if ((hypo.Length > x + 1)&& (refer.Length > y+1)&&(hypo[x+1].ToLower().Equals(refer[y+1].ToLower())))
            {
                string[] new_refer=new string[refer.Length];
                refer.CopyTo(new_refer,0);
                new_refer[y + 1] = "#" + refer[y + 1] + "#";
                cder_back(hypo, new_refer, x + 1, y + 1, diffclt, false);
            }

            if ((hypo.Length>x+1)&&(refer.Length>y+1)&&(!hypo[x + 1].ToLower().Equals(refer[y + 1].ToLower())))
            {
                string[] new_refer = new string[refer.Length];
                refer.CopyTo(new_refer, 0);
                new_refer[y + 1] = "#" + refer[y + 1] + "#";
                cder_back(hypo, new_refer, x + 1, y + 1, diffclt+1, false);
            }

            if(row_movement==false)
            {
                for(int k=0;k<=hypo.Length;k++)
                {
                    if (k!=x)
                        cder_back(hypo, refer, k, y, diffclt + 1, true);
                }
            }

            if (refer.Length>y+1)
                cder_back(hypo, refer, x, y+1, diffclt + 1, true);

            return true;
        }

        private void button7_Click(object sender, EventArgs e)
        {
            ter_count = 0;
            if (items.Count == 0)
            {
                MessageBox.Show("The sentences are not read.\nRead the formated file.", "Error");
                return;
            }

            label_TER_EVAL.Text = ((double)ter_one_row(items[iterator])/100.0).ToString("0.000");
            reference_box.Clear();
            reference_box.AppendText(items[iterator].third);
            hypothesis_box.Clear();
            hypothesis_box.AppendText(items[iterator].first);
        }

        public double ter_one_row(item it)
        {
            var punctuation = it.third.Where(Char.IsPunctuation).Distinct().ToArray();
            var reference = it.third.Split().Select(x => x.Trim(punctuation));

            punctuation = it.first.Where(Char.IsPunctuation).Distinct().ToArray();
            var hypothesis = it.first.Split().Select(x => x.Trim(punctuation));

            return ter(hypothesis.ToArray(), reference.ToArray(), 0, 100, it);
        }

        public double ter(string[] hypo, string[] refer, double till, double min, item itt, bool delete_cache = false )
        {
            if (ter_count++ > MAX_TER_COUNT) return min;
            if (till >= min) return min;
            if (delete_cache) terr = new Dictionary<string, double>();

            terr[String.Join(" ", hypo)] = till;
            if (terr.Count == 100) return 0;

            Dictionary<string, int> skip = new Dictionary<string, int>();

            for (int i=0;i<hypo.Length-1;i++)
            {
                if ((refer.Length > i)&&(hypo[i].ToLower().Equals(refer[i].ToLower())))  continue;
                for (int j=0;j<Math.Min(hypo.Length,refer.Length)-1;j++)
                {
                    if ((hypo[i].ToLower().Equals(refer[j].ToLower()))&&((hypo[i+1].ToLower().Equals(refer[j+1].ToLower())))&&(!skip.ContainsKey(i.ToString()+"_"+j.ToString())))
                    {
                        int wrd = 2;
                        while ((hypo.Length>i+wrd)&& (refer.Length > j + wrd) && (hypo[i+wrd].ToLower().Equals(refer[j+wrd].ToLower())))
                        {
                            skip.Add((i - 1 + wrd).ToString() + "_" + (j - 1 + wrd).ToString(), 1);
                            wrd++;

                        }

                        string[] new_mach = ter_change(hypo, i, j, wrd);
                        if ((!terr.ContainsKey(string.Join(" ", new_mach))) || (terr[string.Join(" ", new_mach)] > till + 1))
                        {
                            min = Math.Min(min, ter(new_mach, refer, till + 1, min,itt));
                        }

                    }
                    

                }


            }

            double la = (100.0*wer_one_row(itt));
            min = Math.Min(min, till + la);
            return min;


        }

        public string[] ter_change(string[] org, int from, int into, int wrd)
        {
            string[] new_arr = new string[org.Length];
            org.CopyTo(new_arr, 0);

            int to;

            if ((from + wrd) > org.Length) return org;
            if ((into + wrd) > org.Length) to = org.Length - 1 - wrd;
            else to = into;
            if (to < 0) to = 0;

            for (int i =0;i<wrd;i++)
            {
                string aux = org[to + i];
                new_arr[to + i] = org[from + i];
                new_arr[from + i] = aux;
            }

            return new_arr;
        }

        private void button10_Click(object sender, EventArgs e)
        {
            ter_count = 0;
            if (items.Count == 0)
            {
                MessageBox.Show("The sentences are not read.\nRead the formated file.", "Error");
                return;
            }

            item newit=new item(items[iterator].id_document, items[iterator].id_source_text,  items[iterator].first, items[iterator].third, items[iterator].second);
            label_HTER_EVAL.Text = ((double)ter_one_row(newit) / 100.0).ToString("0.000");
            reference_box.Clear();
            reference_box.AppendText(items[iterator].third);
            hypothesis_box.Clear();
            hypothesis_box.AppendText(items[iterator].second);
        }

    
    }


}
