# Supplementary material for: The role of automated evaluation techniques in online professional translator training
Source: PeerJ Comput Sci. 2021 Oct 4;7:e706. doi: 10.7717/peerj-cs.706 (PMC8507487; doi:10.7717/peerj-cs.706)
Supplement: Supplemental Information 3 [file peerj-cs-07-706-s003.zip › source_code/helper.cs]

using System;
using System.Collections.Generic;
using System.Linq;
using System.Text;
using System.Threading.Tasks;

namespace maecsp
{
    public static class helper
    {
        public static string RemoveSpecialCharacters(this string str)
        {
            StringBuilder sb = new StringBuilder();
            foreach (char c in str)
            {
                if ((c >= '0' && c <= '9') || char.IsLetter(c) || c == '\'')
                {
                    sb.Append(c);
                }
            }
            return sb.ToString();
        }
    }
}
