# Supplementary material for: The role of automated evaluation techniques in online professional translator training
Source: PeerJ Comput Sci. 2021 Oct 4;7:e706. doi: 10.7717/peerj-cs.706 (PMC8507487; doi:10.7717/peerj-cs.706)
Supplement: Supplemental Information 3 [file peerj-cs-07-706-s003.zip › source_code/item.cs]

using System;
using System.Collections.Generic;
using System.Linq;
using System.Text;
using System.Threading.Tasks;

namespace maecsp
{
    public class item
    {
        public string id_document;
        public string id_source_text;
        public string first;
        public string second;
        public string third;
        public item(string id_doc, string id_s_t, string first_sentence, string second_sentence, string third_sentence)
        {
            this.id_document = id_doc;
            this.id_source_text = id_s_t;
            this.first = first_sentence;
            this.second = second_sentence;
            this.third = third_sentence;
        }
    }
}
