# Supplementary material for: The role of automated evaluation techniques in online professional translator training
Source: PeerJ Comput Sci. 2021 Oct 4;7:e706. doi: 10.7717/peerj-cs.706 (PMC8507487; doi:10.7717/peerj-cs.706)
Supplement: Supplemental Information 3 [file peerj-cs-07-706-s003.zip › source_code/program.cs]

using System;
using System.Collections.Generic;
using System.Linq;
using System.Threading.Tasks;
using System.Windows.Forms;

namespace maecsp
{
    static class program
    {
        /// <summary>
        /// The main entry point for the application.
        /// </summary>
        [STAThread]
        static void Main()
        {
            Application.EnableVisualStyles();
            Application.SetCompatibleTextRenderingDefault(false);
            Application.Run(new GIU());
        }
    }
}
